# Supplementary material for: ﻿A new species of the Cyrtodactylusbrevipalmatus group (Squamata, Gekkonidae) from the uplands of western Thailand
Source: Zookeys. 2023 Jan 19;1141:93–118. doi: 10.3897/zookeys.1141.97624 (PMC10207280; doi:10.3897/zookeys.1141.97624)
Supplement: XML Treatment for Cyrtodactylus thongphaphumensis [file zookeys.1141.97624-treatment1.xml]

<!DOCTYPE tp:taxon-treatment
  PUBLIC "-//TaxonX//DTD Taxonomic Treatment Publishing DTD v0 20100105//EN" "tax-treatment-NSO.dtd">
<tp:taxon-treatment xmlns:tp="http://www.plazi.org/taxpub"><tp:treatment-meta><kwd-group><label>Taxon classification</label><kwd>
              <named-content content-type="kingdom">Animalia</named-content>
            </kwd><kwd>
              <named-content content-type="order">Squamata</named-content>
            </kwd><kwd>
              <named-content content-type="family">Gekkonidae</named-content>
            </kwd></kwd-group><mixed-citation publication-type="journal"><person-group><name><surname>Grismer</surname><given-names>L. Lee</given-names></name><name><surname>Rujirawan</surname><given-names>Attapol</given-names></name><name><surname>Chomdej</surname><given-names>Siriwadee</given-names></name><name><surname>Suwannapoom</surname><given-names>Chatmongkon</given-names></name><name><surname>Yodthong</surname><given-names>Siriporn</given-names></name><name><surname>Aksornneam</surname><given-names>Akrachai</given-names></name><name><surname>Aowphol</surname><given-names>Anchalee</given-names></name></person-group><article-title>﻿A new species of the <italic><tp:taxon-name><tp:taxon-name-part taxon-name-part-type="genus" reg="Cyrtodactylus">Cyrtodactylus</tp:taxon-name-part><tp:taxon-name-part taxon-name-part-type="species" reg="brevipalmatus">brevipalmatus</tp:taxon-name-part></tp:taxon-name></italic> group (<tp:taxon-name><tp:taxon-name-part taxon-name-part-type="order">Squamata</tp:taxon-name-part></tp:taxon-name>, <tp:taxon-name><tp:taxon-name-part taxon-name-part-type="family">Gekkonidae</tp:taxon-name-part></tp:taxon-name>) from the uplands of western Thailand</article-title><source>Zookeys</source><day>19</day><month>01</month><year>2023</year><volume>1141</volume><fpage>93</fpage><lpage>118</lpage><pub-id pub-id-type="doi">10.3897/zookeys.1141.97624</pub-id></mixed-citation></tp:treatment-meta><tp:nomenclature><label>﻿</label><tp:taxon-name>
            <object-id xmlns:xlink="http://www.w3.org/1999/xlink" content-type="arpha" xlink:type="simple">30D8F2B0-C45B-5C2E-8459-B4B93AE4106B</object-id>
            <tp:taxon-name-part taxon-name-part-type="genus" reg="Cyrtodactylus">Cyrtodactylus</tp:taxon-name-part>
            <tp:taxon-name-part taxon-name-part-type="species" reg="thongphaphumensis">thongphaphumensis</tp:taxon-name-part>
            <object-id xmlns:xlink="http://www.w3.org/1999/xlink" content-type="zoobank" xlink:type="simple">https://zoobank.org/4BB0E9B3-1BFF-49BC-BF77-79BF8CC95D27</object-id>
          </tp:taxon-name><tp:taxon-status xmlns:xlink="http://www.w3.org/1999/xlink" xlink:type="simple">sp. nov.</tp:taxon-status><xref ref-type="fig" rid="F4">Suggested Common Name: Thong Pha Phum Bent-toed Gecko Figs 4</xref><xref ref-type="fig" rid="F5">, 5</xref><tp:nomenclature-citation-list><tp:nomenclature-citation><tp:taxon-name>
                <tp:taxon-name-part taxon-name-part-type="genus" reg="Cyrtodactylus">Cyrtodactylus</tp:taxon-name-part>
              </tp:taxon-name><comment>sp. 9 <xref ref-type="bibr" rid="B3">Chomdej et al. 2021</xref>: 2; <xref ref-type="bibr" rid="B10">Grismer et al. 2022b</xref>: 248; <xref ref-type="bibr" rid="B11">Grismer et al. 2022c</xref>: 115.</comment></tp:nomenclature-citation></tp:nomenclature-citation-list></tp:nomenclature><tp:treatment-sec sec-type="type material" id="SECID0ESKAI"><title>Type material.</title><p><bold><italic>Holotype</italic>.</bold> Adult male ZMKU R 00953 from Thong Pha Phum National Park, Pilok Subdistrict, Thong Pha Phum District, Kanchanaburi Province, Thailand (<named-content xmlns:xlink="http://www.w3.org/1999/xlink" content-type="dwc:verbatimCoordinates" xlink:type="simple"><named-content content-type="geo-json" specific-use="{&#34;type&#34;:&#34;Point&#34;,&#34;coordinates&#34;:[98.405340,14.693390]}" id="NCID0EALAI" xlink:type="simple">14.69339°N, 98.40534°E</named-content></named-content>, 914 m a.s.l.), collected by Korkhwan Termprayoon, Akrachai Aksornneam, Natee Ampai, and Siriporn Yodthong on 8 April 2019.</p><p><bold><italic>Paratypes</italic>.</bold> Adult males ZMKU R 00951, ZMKU R 00954 and ZMKU R 00956 and adult females ZMKU R 00950, ZMKU R 00952, ZMKU R 00955, and ZMKU R 00957 bear the same collection data as the holotype.</p></tp:treatment-sec><tp:treatment-sec sec-type="diagnosis" id="SECID0EMLAI"><title>Diagnosis.</title><p><italic><tp:taxon-name><tp:taxon-name-part taxon-name-part-type="genus" reg="Cyrtodactylus">Cyrtodactylus</tp:taxon-name-part><tp:taxon-name-part taxon-name-part-type="species" reg="thongphaphumensis">thongphaphumensis</tp:taxon-name-part></tp:taxon-name></italic> sp. nov. can be separated from all other species of the <italic><tp:taxon-name><tp:taxon-name-part taxon-name-part-type="genus" reg="Cyrtodactylus"/><tp:taxon-name-part taxon-name-part-type="species" reg="brevipalmatus">brevipalmatus</tp:taxon-name-part></tp:taxon-name></italic> group by the combination of having 12–14 supralabials, 8–10 infralabials, 30–36 paravertebral tubercles, 19–21 rows of longitudinally arranged tubercles, 30–34 longitudinal rows of ventrals, 150–173 transverse rows of ventrals, 8–10 expanded subdigital lamellae on the fourth toe, 11–14 unexpanded subdigital lamellae on the fourth toe, 20–24 total subdigital lamellae on the fourth toe; seven or eight expanded subdigital lamellae on the fourth finger, 10–12 unexpanded subdigital lamellae on the fourth finger, 18–20 total subdigital lamellae on the fourth finger; 12–16 total number of enlarged femoral scales, 12–16 total number of femoral pores in males; 15 precloacal pores in males; 15–17 enlarged precloacals; enlarged femorals and enlarged precloacals not continuous; proximal femorals smaller than distal femorals; small tubercles on forelimbs and flanks; large dorsolateral caudal tubercles and wide ventrolateral caudal fringe; ventrolateral caudal fringe composed scales of different size; tail square in cross-section; maximum <abbrev xmlns:xlink="http://www.w3.org/1999/xlink" xlink:title="snout-vent length, taken from the tip of the snout to the vent" id="ABBRID0EHMAI" xlink:type="simple">SVL</abbrev> 76.6 mm; 3–5 dark transverse body bands (Table <xref ref-type="table" rid="T5">5</xref>).</p><table-wrap id="T5" position="float" orientation="portrait"><label>Table 5.</label><caption><p>Sex and raw meristic, categorical, and morphometric data used in the analyses from specimens in the <italic><tp:taxon-name><tp:taxon-name-part taxon-name-part-type="genus" reg="Cyrtodactylus">Cyrtodactylus</tp:taxon-name-part><tp:taxon-name-part taxon-name-part-type="species" reg="brevipalmatus">brevipalmatus</tp:taxon-name-part></tp:taxon-name></italic> group. Abbreviations: <abbrev xmlns:xlink="http://www.w3.org/1999/xlink" xlink:title="Enlarged femoral scales" id="ABBRID0EDNAI" xlink:type="simple">R/L</abbrev> = right/left; / = data unavailable.</p></caption><table id="TID0EBUBI" rules="all"><tbody><tr><td rowspan="1" colspan="1">
                    <bold>Species</bold>
                  </td><td rowspan="1" colspan="8">
                    <bold><italic><tp:taxon-name><tp:taxon-name-part taxon-name-part-type="genus" reg="Cyrtodactylus">Cyrtodactylus</tp:taxon-name-part><tp:taxon-name-part taxon-name-part-type="species" reg="thongphaphumensis">thongphaphumensis</tp:taxon-name-part></tp:taxon-name></italic> sp. nov.</bold>
                  </td><td rowspan="1" colspan="1">
                    <bold>
                      <italic>
                        <tp:taxon-name><tp:taxon-name-part taxon-name-part-type="genus" reg="Cyrtodactylus">C.</tp:taxon-name-part><tp:taxon-name-part taxon-name-part-type="species" reg="brevipalmatus">brevipalmatus</tp:taxon-name-part></tp:taxon-name>
                      </italic>
                    </bold>
                  </td><td rowspan="1" colspan="2">
                    <bold><tp:taxon-name><tp:taxon-name-part taxon-name-part-type="genus" reg="Cyrtodactylus">C.</tp:taxon-name-part><tp:taxon-name-part taxon-name-part-type="uncertainty-rank">cf.</tp:taxon-name-part><tp:taxon-name-part taxon-name-part-type="species" reg="brevipalmatus">brevipalmatus</tp:taxon-name-part></tp:taxon-name> (<italic><tp:taxon-name><tp:taxon-name-part taxon-name-part-type="genus" reg="Cyrtodactylus">C.</tp:taxon-name-part></tp:taxon-name></italic> sp. 14)</bold>
                  </td><td rowspan="1" colspan="2">
                    <bold>
                      <italic>
                        <tp:taxon-name><tp:taxon-name-part taxon-name-part-type="genus" reg="Cyrtodactylus">C.</tp:taxon-name-part><tp:taxon-name-part taxon-name-part-type="species" reg="brevipalmatus">brevipalmatus</tp:taxon-name-part></tp:taxon-name>
                      </italic>
                    </bold>
                  </td><td rowspan="3" colspan="2"/></tr><tr><td rowspan="1" colspan="1">
                    <bold>Institutional catalog number</bold>
                  </td><td rowspan="1" colspan="1">
                    <bold>ZMKU R 00950 paratype</bold>
                  </td><td rowspan="1" colspan="1">
                    <bold>ZMKU R 00951 paratype</bold>
                  </td><td rowspan="1" colspan="1">
                    <bold>ZMKU R 00952 paratype</bold>
                  </td><td rowspan="1" colspan="1">
                    <bold>ZMKU R 00953 holotype</bold>
                  </td><td rowspan="1" colspan="1">
                    <bold>ZMKU R 00954 paratype</bold>
                  </td><td rowspan="1" colspan="1">
                    <bold>ZMKU R 00955 pratype</bold>
                  </td><td rowspan="1" colspan="1">
                    <bold>ZMKU R 00956 pratype</bold>
                  </td><td rowspan="1" colspan="1">
                    <bold>ZMKU R 00957 pratype</bold>
                  </td><td rowspan="1" colspan="1">
                    <bold>LSUHC 1899</bold>
                  </td><td rowspan="1" colspan="1">
                    <bold>LSUHC 15076</bold>
                  </td><td rowspan="1" colspan="1">
                    <bold>LSUHC 11788</bold>
                  </td><td rowspan="1" colspan="1">
                    <bold>THNHM 10670</bold>
                  </td><td rowspan="1" colspan="1">
                    <bold>THNHM 14112</bold>
                  </td></tr><tr><td rowspan="1" colspan="1">
                    <bold>Sex</bold>
                  </td><td rowspan="1" colspan="1">♀</td><td rowspan="1" colspan="1">♂</td><td rowspan="1" colspan="1">♀</td><td rowspan="1" colspan="1">♂</td><td rowspan="1" colspan="1">♂</td><td rowspan="1" colspan="1">♀</td><td rowspan="1" colspan="1">♂</td><td rowspan="1" colspan="1">♀</td><td rowspan="1" colspan="1">♂</td><td rowspan="1" colspan="1">♀</td><td rowspan="1" colspan="1">♀</td><td rowspan="1" colspan="1">♀</td><td rowspan="1" colspan="1">♀</td></tr><tr><td rowspan="1" colspan="16">
                    <bold>Meristic data</bold>
                  </td></tr><tr><td rowspan="1" colspan="1">Supralabials (<abbrev xmlns:xlink="http://www.w3.org/1999/xlink" xlink:title="Supralabials" id="ABBRID0EVUAI" xlink:type="simple">SL</abbrev>)</td><td rowspan="1" colspan="1">12</td><td rowspan="1" colspan="1">13</td><td rowspan="1" colspan="1">13</td><td rowspan="1" colspan="1">14</td><td rowspan="1" colspan="1">13</td><td rowspan="1" colspan="1">13</td><td rowspan="1" colspan="1">13</td><td rowspan="1" colspan="1">13</td><td rowspan="1" colspan="1">11</td><td rowspan="1" colspan="1">12</td><td rowspan="1" colspan="1">10</td><td rowspan="1" colspan="1">14</td><td rowspan="1" colspan="1">12</td><td rowspan="19" colspan="2"/></tr><tr><td rowspan="1" colspan="1">Infralabials (<abbrev xmlns:xlink="http://www.w3.org/1999/xlink" xlink:title="Infralabials" id="ABBRID0EIWAI" xlink:type="simple">IL</abbrev>)</td><td rowspan="1" colspan="1">8</td><td rowspan="1" colspan="1">8</td><td rowspan="1" colspan="1">10</td><td rowspan="1" colspan="1">10</td><td rowspan="1" colspan="1">9</td><td rowspan="1" colspan="1">10</td><td rowspan="1" colspan="1">10</td><td rowspan="1" colspan="1">9</td><td rowspan="1" colspan="1">8</td><td rowspan="1" colspan="1">10</td><td rowspan="1" colspan="1">9</td><td rowspan="1" colspan="1">11</td><td rowspan="1" colspan="1">11</td></tr><tr><td rowspan="1" colspan="1">Paravertebral tubercles (<abbrev xmlns:xlink="http://www.w3.org/1999/xlink" xlink:title="Paravertebral tubercles" id="ABBRID0EYXAI" xlink:type="simple">PVT</abbrev>)</td><td rowspan="1" colspan="1">32</td><td rowspan="1" colspan="1">33</td><td rowspan="1" colspan="1">34</td><td rowspan="1" colspan="1">34</td><td rowspan="1" colspan="1">36</td><td rowspan="1" colspan="1">36</td><td rowspan="1" colspan="1">30</td><td rowspan="1" colspan="1">30</td><td rowspan="1" colspan="1">39</td><td rowspan="1" colspan="1">37</td><td rowspan="1" colspan="1">38</td><td rowspan="1" colspan="1">37</td><td rowspan="1" colspan="1">37</td></tr><tr><td rowspan="1" colspan="1">Longitudinal rows of tubercles (<abbrev xmlns:xlink="http://www.w3.org/1999/xlink" xlink:title="Longitudinal rows of tubercles" id="ABBRID0EIZAI" xlink:type="simple">LRT</abbrev>)</td><td rowspan="1" colspan="1">21</td><td rowspan="1" colspan="1">19</td><td rowspan="1" colspan="1">20</td><td rowspan="1" colspan="1">20</td><td rowspan="1" colspan="1">21</td><td rowspan="1" colspan="1">21</td><td rowspan="1" colspan="1">19</td><td rowspan="1" colspan="1">19</td><td rowspan="1" colspan="1">15</td><td rowspan="1" colspan="1">16</td><td rowspan="1" colspan="1">17</td><td rowspan="1" colspan="1">16</td><td rowspan="1" colspan="1">14</td></tr><tr><td rowspan="1" colspan="1">Ventral scales (<abbrev xmlns:xlink="http://www.w3.org/1999/xlink" xlink:title="Ventral scales" id="ABBRID0EY1AI" xlink:type="simple">VS</abbrev>)</td><td rowspan="1" colspan="1">34</td><td rowspan="1" colspan="1">33</td><td rowspan="1" colspan="1">33</td><td rowspan="1" colspan="1">34</td><td rowspan="1" colspan="1">30</td><td rowspan="1" colspan="1">33</td><td rowspan="1" colspan="1">32</td><td rowspan="1" colspan="1">33</td><td rowspan="1" colspan="1">38</td><td rowspan="1" colspan="1">38</td><td rowspan="1" colspan="1">38</td><td rowspan="1" colspan="1">36</td><td rowspan="1" colspan="1">39</td></tr><tr><td rowspan="1" colspan="1">Ventral scales along middle of the body (<abbrev xmlns:xlink="http://www.w3.org/1999/xlink" xlink:title="Ventral scales along middle of the body" id="ABBRID0EI3AI" xlink:type="simple">VSM</abbrev>)</td><td rowspan="1" colspan="1">173</td><td rowspan="1" colspan="1">158</td><td rowspan="1" colspan="1">156</td><td rowspan="1" colspan="1">166</td><td rowspan="1" colspan="1">159</td><td rowspan="1" colspan="1">159</td><td rowspan="1" colspan="1">150</td><td rowspan="1" colspan="1">169</td><td rowspan="1" colspan="1">176</td><td rowspan="1" colspan="1">170</td><td rowspan="1" colspan="1">182</td><td rowspan="1" colspan="1">154</td><td rowspan="1" colspan="1">160</td></tr><tr><td rowspan="1" colspan="1">Expanded subdigital lamellae on 4<sup>th</sup> toe (<abbrev xmlns:xlink="http://www.w3.org/1999/xlink" xlink:title="Expanded subdigital lamellae on 4th toe" id="ABBRID0E14AI" xlink:type="simple">TL4E</abbrev>)</td><td rowspan="1" colspan="1">9</td><td rowspan="1" colspan="1">10</td><td rowspan="1" colspan="1">9</td><td rowspan="1" colspan="1">8</td><td rowspan="1" colspan="1">10</td><td rowspan="1" colspan="1">8</td><td rowspan="1" colspan="1">9</td><td rowspan="1" colspan="1">9</td><td rowspan="1" colspan="1">7</td><td rowspan="1" colspan="1">8</td><td rowspan="1" colspan="1">9</td><td rowspan="1" colspan="1">8</td><td rowspan="1" colspan="1">8</td></tr><tr><td rowspan="1" colspan="1">Unmodified subdigital lamellae on 4<sup>th</sup> toe (<abbrev xmlns:xlink="http://www.w3.org/1999/xlink" xlink:title="Unmodified subdigital lamellae on 4th toe" id="ABBRID0EM6AI" xlink:type="simple">TL4U</abbrev>)</td><td rowspan="1" colspan="1">12</td><td rowspan="1" colspan="1">14</td><td rowspan="1" colspan="1">13</td><td rowspan="1" colspan="1">12</td><td rowspan="1" colspan="1">13</td><td rowspan="1" colspan="1">12</td><td rowspan="1" colspan="1">11</td><td rowspan="1" colspan="1">13</td><td rowspan="1" colspan="1">13</td><td rowspan="1" colspan="1">11</td><td rowspan="1" colspan="1">11</td><td rowspan="1" colspan="1">11</td><td rowspan="1" colspan="1">12</td></tr><tr><td rowspan="1" colspan="1">Total subdigital lamellae 4<sup>th</sup> toe (<abbrev xmlns:xlink="http://www.w3.org/1999/xlink" xlink:title="Total subdigital lamellae 4th toe" id="ABBRID0E5ABI" xlink:type="simple">TL4T</abbrev>)</td><td rowspan="1" colspan="1">21</td><td rowspan="1" colspan="1">24</td><td rowspan="1" colspan="1">22</td><td rowspan="1" colspan="1">20</td><td rowspan="1" colspan="1">23</td><td rowspan="1" colspan="1">20</td><td rowspan="1" colspan="1">20</td><td rowspan="1" colspan="1">22</td><td rowspan="1" colspan="1">20</td><td rowspan="1" colspan="1">19</td><td rowspan="1" colspan="1">20</td><td rowspan="1" colspan="1">19</td><td rowspan="1" colspan="1">20</td></tr><tr><td rowspan="1" colspan="1">Expanded subdigital lamellae on 4<sup>th</sup> finger (<abbrev xmlns:xlink="http://www.w3.org/1999/xlink" xlink:title="Expanded subdigital lamellae on 4th finger" id="ABBRID0EQCBI" xlink:type="simple">FL4E</abbrev>)</td><td rowspan="1" colspan="1">8</td><td rowspan="1" colspan="1">7</td><td rowspan="1" colspan="1">7</td><td rowspan="1" colspan="1">8</td><td rowspan="1" colspan="1">8</td><td rowspan="1" colspan="1">8</td><td rowspan="1" colspan="1">8</td><td rowspan="1" colspan="1">8</td><td rowspan="1" colspan="1">8</td><td rowspan="1" colspan="1">8</td><td rowspan="1" colspan="1">8</td><td rowspan="1" colspan="1">7</td><td rowspan="1" colspan="1">8</td></tr><tr><td rowspan="1" colspan="1">Unmodified subdigital lamellae on 4<sup>th</sup> finger (<abbrev xmlns:xlink="http://www.w3.org/1999/xlink" xlink:title="Unmodified subdigital lamellae on 4th finger" id="ABBRID0ECEBI" xlink:type="simple">FL4U</abbrev>)</td><td rowspan="1" colspan="1">10</td><td rowspan="1" colspan="1">12</td><td rowspan="1" colspan="1">12</td><td rowspan="1" colspan="1">11</td><td rowspan="1" colspan="1">12</td><td rowspan="1" colspan="1">12</td><td rowspan="1" colspan="1">11</td><td rowspan="1" colspan="1">12</td><td rowspan="1" colspan="1">9</td><td rowspan="1" colspan="1">11</td><td rowspan="1" colspan="1">10</td><td rowspan="1" colspan="1">10</td><td rowspan="1" colspan="1">10</td></tr><tr><td rowspan="1" colspan="1">Total subdigital lamellae 4<sup>th</sup> finger (<abbrev xmlns:xlink="http://www.w3.org/1999/xlink" xlink:title="Total subdigital lamellae 4th finger" id="ABBRID0EUFBI" xlink:type="simple">FL4T</abbrev>)</td><td rowspan="1" colspan="1">18</td><td rowspan="1" colspan="1">19</td><td rowspan="1" colspan="1">19</td><td rowspan="1" colspan="1">19</td><td rowspan="1" colspan="1">20</td><td rowspan="1" colspan="1">20</td><td rowspan="1" colspan="1">19</td><td rowspan="1" colspan="1">20</td><td rowspan="1" colspan="1">17</td><td rowspan="1" colspan="1">19</td><td rowspan="1" colspan="1">18</td><td rowspan="1" colspan="1">17</td><td rowspan="1" colspan="1">18</td></tr><tr><td rowspan="1" colspan="1">Enlarged femoral scales (<abbrev xmlns:xlink="http://www.w3.org/1999/xlink" xlink:title="Enlarged femoral scales" id="ABBRID0EEHBI" xlink:type="simple">R/L</abbrev>)</td><td rowspan="1" colspan="1">5R/7L</td><td rowspan="1" colspan="1">8R/8L</td><td rowspan="1" colspan="1">8R/8L</td><td rowspan="1" colspan="1">7R/8L</td><td rowspan="1" colspan="1">8R/8L</td><td rowspan="1" colspan="1">7R/8L</td><td rowspan="1" colspan="1">7R/6L</td><td rowspan="1" colspan="1">8R/8L</td><td rowspan="1" colspan="1">0</td><td rowspan="1" colspan="1">0</td><td rowspan="1" colspan="1">0</td><td rowspan="1" colspan="1">8R/8L</td><td rowspan="1" colspan="1">7R/7L</td></tr><tr><td rowspan="1" colspan="1">Total enlarged femoral scales (<abbrev xmlns:xlink="http://www.w3.org/1999/xlink" xlink:title="Total enlarged femoral scales" id="ABBRID0EUIBI" xlink:type="simple">FS</abbrev>)</td><td rowspan="1" colspan="1">12</td><td rowspan="1" colspan="1">16</td><td rowspan="1" colspan="1">16</td><td rowspan="1" colspan="1">15</td><td rowspan="1" colspan="1">16</td><td rowspan="1" colspan="1">15</td><td rowspan="1" colspan="1">13</td><td rowspan="1" colspan="1">16</td><td rowspan="1" colspan="1">16</td><td rowspan="1" colspan="1">10</td><td rowspan="1" colspan="1">11</td><td rowspan="1" colspan="1">16</td><td rowspan="1" colspan="1">14</td></tr><tr><td rowspan="1" colspan="1">Total femoral pores in males (<abbrev xmlns:xlink="http://www.w3.org/1999/xlink" xlink:title="Total femoral pores in males" id="ABBRID0EEKBI" xlink:type="simple">FP</abbrev>)</td><td rowspan="1" colspan="1">/</td><td rowspan="1" colspan="1">16</td><td rowspan="1" colspan="1">/</td><td rowspan="1" colspan="1">14</td><td rowspan="1" colspan="1">15</td><td rowspan="1" colspan="1">/</td><td rowspan="1" colspan="1">12</td><td rowspan="1" colspan="1">/</td><td rowspan="1" colspan="1">7</td><td rowspan="1" colspan="1">/</td><td rowspan="1" colspan="1">/</td><td rowspan="1" colspan="1">/</td><td rowspan="1" colspan="1">/</td></tr><tr><td rowspan="1" colspan="1">Enlarged precloacal scales (<abbrev xmlns:xlink="http://www.w3.org/1999/xlink" xlink:title="Enlarged precloacal scales" id="ABBRID0EULBI" xlink:type="simple">PCS</abbrev>)</td><td rowspan="1" colspan="1">17</td><td rowspan="1" colspan="1">15</td><td rowspan="1" colspan="1">15</td><td rowspan="1" colspan="1">15</td><td rowspan="1" colspan="1">15</td><td rowspan="1" colspan="1">15</td><td rowspan="1" colspan="1">15</td><td rowspan="1" colspan="1">15</td><td rowspan="1" colspan="1">7</td><td rowspan="1" colspan="1">7</td><td rowspan="1" colspan="1">7</td><td rowspan="1" colspan="1">8</td><td rowspan="1" colspan="1">7</td></tr><tr><td rowspan="1" colspan="1">Precloacal pores in males (<abbrev xmlns:xlink="http://www.w3.org/1999/xlink" xlink:title="Precloacal pores in males" id="ABBRID0EENBI" xlink:type="simple">PP</abbrev>)</td><td rowspan="1" colspan="1">/</td><td rowspan="1" colspan="1">15</td><td rowspan="1" colspan="1">/</td><td rowspan="1" colspan="1">15</td><td rowspan="1" colspan="1">15</td><td rowspan="1" colspan="1">/</td><td rowspan="1" colspan="1">15</td><td rowspan="1" colspan="1">/</td><td rowspan="1" colspan="1">7</td><td rowspan="1" colspan="1">/</td><td rowspan="1" colspan="1">/</td><td rowspan="1" colspan="1">/</td><td rowspan="1" colspan="1">/</td></tr><tr><td rowspan="1" colspan="1">Postcloacal tubercles (<abbrev xmlns:xlink="http://www.w3.org/1999/xlink" xlink:title="Postcloacal tubercles" id="ABBRID0EUOBI" xlink:type="simple">PCT</abbrev>)</td><td rowspan="1" colspan="1">2</td><td rowspan="1" colspan="1">2R/3L</td><td rowspan="1" colspan="1">3</td><td rowspan="1" colspan="1">3</td><td rowspan="1" colspan="1">2R/3L</td><td rowspan="1" colspan="1">2R/3L</td><td rowspan="1" colspan="1">3</td><td rowspan="1" colspan="1">2</td><td rowspan="1" colspan="1">3</td><td rowspan="1" colspan="1">3</td><td rowspan="1" colspan="1">2</td><td rowspan="1" colspan="1">3</td><td rowspan="1" colspan="1">3</td></tr><tr><td rowspan="1" colspan="1">Body bands (<abbrev xmlns:xlink="http://www.w3.org/1999/xlink" xlink:title="Body bands" id="ABBRID0EEQBI" xlink:type="simple">BB</abbrev>)</td><td rowspan="1" colspan="1">3</td><td rowspan="1" colspan="1">4</td><td rowspan="1" colspan="1">3</td><td rowspan="1" colspan="1">4</td><td rowspan="1" colspan="1">3</td><td rowspan="1" colspan="1">5</td><td rowspan="1" colspan="1">4</td><td rowspan="1" colspan="1">4</td><td rowspan="1" colspan="1">4</td><td rowspan="1" colspan="1">6</td><td rowspan="1" colspan="1">3</td><td rowspan="1" colspan="1">5</td><td rowspan="1" colspan="1">5</td></tr><tr><td rowspan="1" colspan="1">
                    <bold>Species</bold>
                  </td><td rowspan="1" colspan="8">
                    <bold><italic><tp:taxon-name><tp:taxon-name-part taxon-name-part-type="genus" reg="Cyrtodactylus">Cyrtodactylus</tp:taxon-name-part><tp:taxon-name-part taxon-name-part-type="species" reg="thongphaphumensis">thongphaphumensis</tp:taxon-name-part></tp:taxon-name></italic> sp. nov.</bold>
                  </td><td rowspan="1" colspan="1">
                    <bold>
                      <italic>
                        <tp:taxon-name><tp:taxon-name-part taxon-name-part-type="genus" reg="Cyrtodactylus">C.</tp:taxon-name-part><tp:taxon-name-part taxon-name-part-type="species" reg="brevipalmatus">brevipalmatus</tp:taxon-name-part></tp:taxon-name>
                      </italic>
                    </bold>
                  </td><td rowspan="1" colspan="2">
                    <bold><tp:taxon-name><tp:taxon-name-part taxon-name-part-type="genus" reg="Cyrtodactylus">C.</tp:taxon-name-part><tp:taxon-name-part taxon-name-part-type="uncertainty-rank">cf.</tp:taxon-name-part><tp:taxon-name-part taxon-name-part-type="species" reg="brevipalmatus">brevipalmatus</tp:taxon-name-part></tp:taxon-name> (<italic><tp:taxon-name><tp:taxon-name-part taxon-name-part-type="genus" reg="Cyrtodactylus">C.</tp:taxon-name-part></tp:taxon-name></italic> sp. 14)</bold>
                  </td><td rowspan="1" colspan="2">
                    <bold>
                      <italic>
                        <tp:taxon-name><tp:taxon-name-part taxon-name-part-type="genus" reg="Cyrtodactylus">C.</tp:taxon-name-part><tp:taxon-name-part taxon-name-part-type="species" reg="brevipalmatus">brevipalmatus</tp:taxon-name-part></tp:taxon-name>
                      </italic>
                    </bold>
                  </td><td rowspan="3" colspan="2"/></tr><tr><td rowspan="1" colspan="1">
                    <bold>Institutional catalog number</bold>
                  </td><td rowspan="1" colspan="1">
                    <bold>ZMKU R 00950 paratype</bold>
                  </td><td rowspan="1" colspan="1">
                    <bold>ZMKU R 00951 paratype</bold>
                  </td><td rowspan="1" colspan="1">
                    <bold>ZMKU R 00952 paratype</bold>
                  </td><td rowspan="1" colspan="1">
                    <bold>ZMKU R 00953 holotype</bold>
                  </td><td rowspan="1" colspan="1">
                    <bold>ZMKU R 00954 paratype</bold>
                  </td><td rowspan="1" colspan="1">
                    <bold>ZMKU R 00955 pratype</bold>
                  </td><td rowspan="1" colspan="1">
                    <bold>ZMKU R 00956 pratype</bold>
                  </td><td rowspan="1" colspan="1">
                    <bold>ZMKU R 00957 pratype</bold>
                  </td><td rowspan="1" colspan="1">
                    <bold>LSUHC 1899</bold>
                  </td><td rowspan="1" colspan="1">
                    <bold>LSUHC 15076</bold>
                  </td><td rowspan="1" colspan="1">
                    <bold>LSUHC 11788</bold>
                  </td><td rowspan="1" colspan="1">
                    <bold>THNHM 10670</bold>
                  </td><td rowspan="1" colspan="1">
                    <bold>THNHM 14112</bold>
                  </td></tr><tr><td rowspan="1" colspan="1">
                    <bold>Sex</bold>
                  </td><td rowspan="1" colspan="1">♀</td><td rowspan="1" colspan="1">♂</td><td rowspan="1" colspan="1">♀</td><td rowspan="1" colspan="1">♂</td><td rowspan="1" colspan="1">♂</td><td rowspan="1" colspan="1">♀</td><td rowspan="1" colspan="1">♂</td><td rowspan="1" colspan="1">♀</td><td rowspan="1" colspan="1">♂</td><td rowspan="1" colspan="1">♀</td><td rowspan="1" colspan="1">♀</td><td rowspan="1" colspan="1">♀</td><td rowspan="1" colspan="1">♀</td></tr><tr><td rowspan="1" colspan="16">
                    <bold>Categorical data</bold>
                  </td></tr><tr><td rowspan="1" colspan="1">Small tubercles on flank (<abbrev xmlns:xlink="http://www.w3.org/1999/xlink" xlink:title="Small tubercles on flank" id="ABBRID0EZYBI" xlink:type="simple">FKT</abbrev>)</td><td rowspan="1" colspan="1">present</td><td rowspan="1" colspan="1">present</td><td rowspan="1" colspan="1">present</td><td rowspan="1" colspan="1">present</td><td rowspan="1" colspan="1">present</td><td rowspan="1" colspan="1">present</td><td rowspan="1" colspan="1">present</td><td rowspan="1" colspan="1">present</td><td rowspan="1" colspan="1">present</td><td rowspan="1" colspan="1">present</td><td rowspan="1" colspan="1">present</td><td rowspan="1" colspan="1">present</td><td rowspan="1" colspan="1">present</td><td rowspan="8" colspan="2"/></tr><tr><td rowspan="1" colspan="1">Dorsolateral caudal tubercles (<abbrev xmlns:xlink="http://www.w3.org/1999/xlink" xlink:title="Dorsolateral caudal tubercles" id="ABBRID0EM1BI" xlink:type="simple">DCT</abbrev>)</td><td rowspan="1" colspan="1">large</td><td rowspan="1" colspan="1">large</td><td rowspan="1" colspan="1">large</td><td rowspan="1" colspan="1">large</td><td rowspan="1" colspan="1">large</td><td rowspan="1" colspan="1">large</td><td rowspan="1" colspan="1">/</td><td rowspan="1" colspan="1">large</td><td rowspan="1" colspan="1">small</td><td rowspan="1" colspan="1">small</td><td rowspan="1" colspan="1">small</td><td rowspan="1" colspan="1">/</td><td rowspan="1" colspan="1">small</td></tr><tr><td rowspan="1" colspan="1">Ventrolateral caudal fringe narrow or wide (<abbrev xmlns:xlink="http://www.w3.org/1999/xlink" xlink:title="Ventrolateral caudal fringe narrow or wide" id="ABBRID0E32BI" xlink:type="simple">VLF1</abbrev>)</td><td rowspan="1" colspan="1">wide</td><td rowspan="1" colspan="1">wide</td><td rowspan="1" colspan="1">wide</td><td rowspan="1" colspan="1">wide</td><td rowspan="1" colspan="1">wide</td><td rowspan="1" colspan="1">wide</td><td rowspan="1" colspan="1">/</td><td rowspan="1" colspan="1">wide</td><td rowspan="1" colspan="1">narrow</td><td rowspan="1" colspan="1">narrow</td><td rowspan="1" colspan="1">narrow</td><td rowspan="1" colspan="1">/</td><td rowspan="1" colspan="1">narrow</td></tr><tr><td rowspan="1" colspan="1">Ventrolateral caudal fringe scales generally homogenous (<abbrev xmlns:xlink="http://www.w3.org/1999/xlink" xlink:title="Ventrolateral caudal fringe scales generally homogenous" id="ABBRID0EM4BI" xlink:type="simple">VLF2</abbrev>)</td><td rowspan="1" colspan="1">no</td><td rowspan="1" colspan="1">no</td><td rowspan="1" colspan="1">no</td><td rowspan="1" colspan="1">no</td><td rowspan="1" colspan="1">no</td><td rowspan="1" colspan="1">no</td><td rowspan="1" colspan="1">/</td><td rowspan="1" colspan="1">no</td><td rowspan="1" colspan="1">no</td><td rowspan="1" colspan="1">no</td><td rowspan="1" colspan="1">no</td><td rowspan="1" colspan="1">/</td><td rowspan="1" colspan="1">no</td></tr><tr><td rowspan="1" colspan="1">Tail cross-section (<abbrev xmlns:xlink="http://www.w3.org/1999/xlink" xlink:title="Tail cross-section" id="ABBRID0E35BI" xlink:type="simple">TLcross</abbrev>)</td><td rowspan="1" colspan="1">square</td><td rowspan="1" colspan="1">square</td><td rowspan="1" colspan="1">square</td><td rowspan="1" colspan="1">square</td><td rowspan="1" colspan="1">square</td><td rowspan="1" colspan="1">square</td><td rowspan="1" colspan="1">/</td><td rowspan="1" colspan="1">square</td><td rowspan="1" colspan="1">circular</td><td rowspan="1" colspan="1">circular</td><td rowspan="1" colspan="1">circular</td><td rowspan="1" colspan="1">/</td><td rowspan="1" colspan="1">circular</td></tr><tr><td rowspan="1" colspan="1">Slightly enlarged medial subcaudals (<abbrev xmlns:xlink="http://www.w3.org/1999/xlink" xlink:title="Slightly enlarged medial subcaudals" id="ABBRID0EMACI" xlink:type="simple">SC1</abbrev>)</td><td rowspan="1" colspan="1">present</td><td rowspan="1" colspan="1">present</td><td rowspan="1" colspan="1">present</td><td rowspan="1" colspan="1">present</td><td rowspan="1" colspan="1">present</td><td rowspan="1" colspan="1">present</td><td rowspan="1" colspan="1">/</td><td rowspan="1" colspan="1">present</td><td rowspan="1" colspan="1">present</td><td rowspan="1" colspan="1">present</td><td rowspan="1" colspan="1">present</td><td rowspan="1" colspan="1">/</td><td rowspan="1" colspan="1">absent</td></tr><tr><td rowspan="1" colspan="1">Single enlarged medial subcaudal (<abbrev xmlns:xlink="http://www.w3.org/1999/xlink" xlink:title="Single enlarged medial subcaudal" id="ABBRID0E3BCI" xlink:type="simple">SC2</abbrev>)</td><td rowspan="1" colspan="1">absent</td><td rowspan="1" colspan="1">absent</td><td rowspan="1" colspan="1">absent</td><td rowspan="1" colspan="1">absent</td><td rowspan="1" colspan="1">absent</td><td rowspan="1" colspan="1">absent</td><td rowspan="1" colspan="1">/</td><td rowspan="1" colspan="1">absent</td><td rowspan="1" colspan="1">absent</td><td rowspan="1" colspan="1">absent</td><td rowspan="1" colspan="1">absent</td><td rowspan="1" colspan="1">/</td><td rowspan="1" colspan="1">absent</td></tr><tr><td rowspan="1" colspan="1">Enlarged medial subcaudals intermittent, medially furrowed, posteriorly emarginate (<abbrev xmlns:xlink="http://www.w3.org/1999/xlink" xlink:title="Enlarged medial subcaudals intermittent, medially furrowed, posteriorly emarginate" id="ABBRID0EMDCI" xlink:type="simple">SC3</abbrev>)</td><td rowspan="1" colspan="1">no</td><td rowspan="1" colspan="1">no</td><td rowspan="1" colspan="1">no</td><td rowspan="1" colspan="1">no</td><td rowspan="1" colspan="1">yes</td><td rowspan="1" colspan="1">no</td><td rowspan="1" colspan="1">/</td><td rowspan="1" colspan="1">no</td><td rowspan="1" colspan="1">no</td><td rowspan="1" colspan="1">no</td><td rowspan="1" colspan="1">no</td><td rowspan="1" colspan="1">/</td><td rowspan="1" colspan="1">no</td></tr><tr><td rowspan="1" colspan="16">
                    <bold>Morphometric data</bold>
                  </td></tr><tr><td rowspan="1" colspan="1">
                    <abbrev xmlns:xlink="http://www.w3.org/1999/xlink" xlink:title="snout-vent length, taken from the tip of the snout to the vent" id="ABBRID0EDFCI" xlink:type="simple">SVL</abbrev>
                  </td><td rowspan="1" colspan="1">73.1</td><td rowspan="1" colspan="1">73.5</td><td rowspan="1" colspan="1">73.7</td><td rowspan="1" colspan="1">73.2</td><td rowspan="1" colspan="1">64.4</td><td rowspan="1" colspan="1">76.6</td><td rowspan="1" colspan="1">76.6</td><td rowspan="1" colspan="1">74.2</td><td rowspan="1" colspan="1">68.8</td><td rowspan="1" colspan="1">70.8</td><td rowspan="1" colspan="1">64.1</td><td rowspan="1" colspan="1">66.0</td><td rowspan="1" colspan="1">63.8</td><td rowspan="16" colspan="2"/></tr><tr><td rowspan="1" colspan="1">
                    <abbrev xmlns:xlink="http://www.w3.org/1999/xlink" xlink:title="axilla to groin length, taken from the posterior margin of the forelimb at its insertion point on the body to the anterior margin of the hind limb at its insertion point on the body" id="ABBRID0EWGCI" xlink:type="simple">AG</abbrev>
                  </td><td rowspan="1" colspan="1">34.8</td><td rowspan="1" colspan="1">33.9</td><td rowspan="1" colspan="1">35.4</td><td rowspan="1" colspan="1">33.6</td><td rowspan="1" colspan="1">28.5</td><td rowspan="1" colspan="1">37.1</td><td rowspan="1" colspan="1">33.2</td><td rowspan="1" colspan="1">35.1</td><td rowspan="1" colspan="1">35.7</td><td rowspan="1" colspan="1">33.4</td><td rowspan="1" colspan="1">30.1</td><td rowspan="1" colspan="1">30.0</td><td rowspan="1" colspan="1">26.5</td></tr><tr><td rowspan="1" colspan="1">
                    <abbrev xmlns:xlink="http://www.w3.org/1999/xlink" xlink:title="humeral length, taken from the proximal end of the humerus at its insertion point in the glenoid fossa to the distal margin of the elbow while flexed 90°" id="ABBRID0EGICI" xlink:type="simple">HumL</abbrev>
                  </td><td rowspan="1" colspan="1">8.4</td><td rowspan="1" colspan="1">7.2</td><td rowspan="1" colspan="1">9.0</td><td rowspan="1" colspan="1">9.0</td><td rowspan="1" colspan="1">7.2</td><td rowspan="1" colspan="1">8.0</td><td rowspan="1" colspan="1">8.1</td><td rowspan="1" colspan="1">8.6</td><td rowspan="1" colspan="1">9.7</td><td rowspan="1" colspan="1">9.3</td><td rowspan="1" colspan="1">8.0</td><td rowspan="1" colspan="1">9.6</td><td rowspan="1" colspan="1">9.5</td></tr><tr><td rowspan="1" colspan="1">
                    <abbrev xmlns:xlink="http://www.w3.org/1999/xlink" xlink:title="forearm length, taken on the ventral surface from the posterior margin of the elbow while flexed 90° to the inflection of the flexed wrist" id="ABBRID0EWJCI" xlink:type="simple">ForL</abbrev>
                  </td><td rowspan="1" colspan="1">9.5</td><td rowspan="1" colspan="1">9.1</td><td rowspan="1" colspan="1">9.2</td><td rowspan="1" colspan="1">9.8</td><td rowspan="1" colspan="1">9.2</td><td rowspan="1" colspan="1">10.0</td><td rowspan="1" colspan="1">8.6</td><td rowspan="1" colspan="1">9.8</td><td rowspan="1" colspan="1">9.9</td><td rowspan="1" colspan="1">9.8</td><td rowspan="1" colspan="1">8.9</td><td rowspan="1" colspan="1">8.2</td><td rowspan="1" colspan="1">8.7</td></tr><tr><td rowspan="1" colspan="1">
                    <abbrev xmlns:xlink="http://www.w3.org/1999/xlink" xlink:title="femur length, taken from the proximal end of the femur at its insertion point in the acetabulum to the distal margin of the knee while flexed 90°" id="ABBRID0EGLCI" xlink:type="simple">FemL</abbrev>
                  </td><td rowspan="1" colspan="1">12.8</td><td rowspan="1" colspan="1">11.6</td><td rowspan="1" colspan="1">12.3</td><td rowspan="1" colspan="1">12.5</td><td rowspan="1" colspan="1">10.9</td><td rowspan="1" colspan="1">13.7</td><td rowspan="1" colspan="1">10.8</td><td rowspan="1" colspan="1">12.5</td><td rowspan="1" colspan="1">12.0</td><td rowspan="1" colspan="1">12.6</td><td rowspan="1" colspan="1">11.5</td><td rowspan="1" colspan="1">11.7</td><td rowspan="1" colspan="1">9.8</td></tr><tr><td rowspan="1" colspan="1">
                    <abbrev xmlns:xlink="http://www.w3.org/1999/xlink" xlink:title="tibia length, taken on the ventral surface from the posterior margin of the knee while flexed 90° to the base of the heel" id="ABBRID0EWMCI" xlink:type="simple">TibL</abbrev>
                  </td><td rowspan="1" colspan="1">10.5</td><td rowspan="1" colspan="1">10.1</td><td rowspan="1" colspan="1">10.6</td><td rowspan="1" colspan="1">10.6</td><td rowspan="1" colspan="1">9.9</td><td rowspan="1" colspan="1">11.1</td><td rowspan="1" colspan="1">10.0</td><td rowspan="1" colspan="1">11.4</td><td rowspan="1" colspan="1">11.6</td><td rowspan="1" colspan="1">12.2</td><td rowspan="1" colspan="1">10.5</td><td rowspan="1" colspan="1">9.7</td><td rowspan="1" colspan="1">8.2</td></tr><tr><td rowspan="1" colspan="1">
                    <abbrev xmlns:xlink="http://www.w3.org/1999/xlink" xlink:title="head length, the distance from the posterior margin of the retroarticular process of the lower jaw to the tip of the snout" id="ABBRID0EGOCI" xlink:type="simple">HL</abbrev>
                  </td><td rowspan="1" colspan="1">19.9</td><td rowspan="1" colspan="1">20.9</td><td rowspan="1" colspan="1">20.1</td><td rowspan="1" colspan="1">20.0</td><td rowspan="1" colspan="1">17.6</td><td rowspan="1" colspan="1">20.4</td><td rowspan="1" colspan="1">19.3</td><td rowspan="1" colspan="1">20.0</td><td rowspan="1" colspan="1">19.3</td><td rowspan="1" colspan="1">19.3</td><td rowspan="1" colspan="1">19.0</td><td rowspan="1" colspan="1">17.9</td><td rowspan="1" colspan="1">18.2</td></tr><tr><td rowspan="1" colspan="1">
                    <abbrev xmlns:xlink="http://www.w3.org/1999/xlink" xlink:title="head width, measured at the angle of the jaws" id="ABBRID0EWPCI" xlink:type="simple">HW</abbrev>
                  </td><td rowspan="1" colspan="1">14.5</td><td rowspan="1" colspan="1">14.3</td><td rowspan="1" colspan="1">15.7</td><td rowspan="1" colspan="1">13.9</td><td rowspan="1" colspan="1">12.8</td><td rowspan="1" colspan="1">14.7</td><td rowspan="1" colspan="1">14.4</td><td rowspan="1" colspan="1">14.1</td><td rowspan="1" colspan="1">13.2</td><td rowspan="1" colspan="1">13.8</td><td rowspan="1" colspan="1">12.3</td><td rowspan="1" colspan="1">12.3</td><td rowspan="1" colspan="1">12.0</td></tr><tr><td rowspan="1" colspan="1">
                    <abbrev xmlns:xlink="http://www.w3.org/1999/xlink" xlink:title="head depth, the maximum height of head measured from the occiput to base of the lower jaw posterior to the eyes" id="ABBRID0EGRCI" xlink:type="simple">HD</abbrev>
                  </td><td rowspan="1" colspan="1">7.8</td><td rowspan="1" colspan="1">7.7</td><td rowspan="1" colspan="1">7.9</td><td rowspan="1" colspan="1">7.7</td><td rowspan="1" colspan="1">7.0</td><td rowspan="1" colspan="1">8.2</td><td rowspan="1" colspan="1">7.8</td><td rowspan="1" colspan="1">7.6</td><td rowspan="1" colspan="1">8.0</td><td rowspan="1" colspan="1">7.6</td><td rowspan="1" colspan="1">7.6</td><td rowspan="1" colspan="1">7.3</td><td rowspan="1" colspan="1">7.0</td></tr><tr><td rowspan="1" colspan="1">
                    <abbrev xmlns:xlink="http://www.w3.org/1999/xlink" xlink:title="eye diameter, the greatest horizontal diameter of the eye-ball" id="ABBRID0EWSCI" xlink:type="simple">ED</abbrev>
                  </td><td rowspan="1" colspan="1">5.0</td><td rowspan="1" colspan="1">5.1</td><td rowspan="1" colspan="1">5.0</td><td rowspan="1" colspan="1">5.0</td><td rowspan="1" colspan="1">4.8</td><td rowspan="1" colspan="1">5.6</td><td rowspan="1" colspan="1">5.3</td><td rowspan="1" colspan="1">4.9</td><td rowspan="1" colspan="1">5.2</td><td rowspan="1" colspan="1">4.5</td><td rowspan="1" colspan="1">4.3</td><td rowspan="1" colspan="1">5.3</td><td rowspan="1" colspan="1">4.4</td></tr><tr><td rowspan="1" colspan="1">
                    <abbrev xmlns:xlink="http://www.w3.org/1999/xlink" xlink:title="eye to ear distance, measured from the anterior edge of the ear opening to the posterior edge of the bony orbit" id="ABBRID0EGUCI" xlink:type="simple">EE</abbrev>
                  </td><td rowspan="1" colspan="1">5.9</td><td rowspan="1" colspan="1">5.9</td><td rowspan="1" colspan="1">6.0</td><td rowspan="1" colspan="1">5.9</td><td rowspan="1" colspan="1">5.3</td><td rowspan="1" colspan="1">6.1</td><td rowspan="1" colspan="1">6.0</td><td rowspan="1" colspan="1">6.0</td><td rowspan="1" colspan="1">5.7</td><td rowspan="1" colspan="1">5.9</td><td rowspan="1" colspan="1">4.9</td><td rowspan="1" colspan="1">5.7</td><td rowspan="1" colspan="1">5.7</td></tr><tr><td rowspan="1" colspan="1">
                    <abbrev xmlns:xlink="http://www.w3.org/1999/xlink" xlink:title="eye to snout distance or snout length, measured from anteriormost margin of the bony orbit to the tip of snout" id="ABBRID0EWVCI" xlink:type="simple">ES</abbrev>
                  </td><td rowspan="1" colspan="1">7.9</td><td rowspan="1" colspan="1">8.5</td><td rowspan="1" colspan="1">7.9</td><td rowspan="1" colspan="1">7.9</td><td rowspan="1" colspan="1">7.3</td><td rowspan="1" colspan="1">8.2</td><td rowspan="1" colspan="1">7.9</td><td rowspan="1" colspan="1">7.9</td><td rowspan="1" colspan="1">7.4</td><td rowspan="1" colspan="1">7.6</td><td rowspan="1" colspan="1">7.0</td><td rowspan="1" colspan="1">7.0</td><td rowspan="1" colspan="1">7.2</td></tr><tr><td rowspan="1" colspan="1">
                    <abbrev xmlns:xlink="http://www.w3.org/1999/xlink" xlink:title="eye to nostril distance, measured from the anterior margin of the bony orbit to the posterior margin of the external nares" id="ABBRID0EGXCI" xlink:type="simple">EN</abbrev>
                  </td><td rowspan="1" colspan="1">6.0</td><td rowspan="1" colspan="1">6.1</td><td rowspan="1" colspan="1">6.0</td><td rowspan="1" colspan="1">5.8</td><td rowspan="1" colspan="1">5.4</td><td rowspan="1" colspan="1">6.1</td><td rowspan="1" colspan="1">6.0</td><td rowspan="1" colspan="1">5.9</td><td rowspan="1" colspan="1">5.7</td><td rowspan="1" colspan="1">5.4</td><td rowspan="1" colspan="1">4.9</td><td rowspan="1" colspan="1">5.3</td><td rowspan="1" colspan="1">5.4</td></tr><tr><td rowspan="1" colspan="1">
                    <abbrev xmlns:xlink="http://www.w3.org/1999/xlink" xlink:title="interorbital distance, measured between the dorsomedial-most edges of the bony orbits" id="ABBRID0EWYCI" xlink:type="simple">IO</abbrev>
                  </td><td rowspan="1" colspan="1">5.4</td><td rowspan="1" colspan="1">5.5</td><td rowspan="1" colspan="1">5.8</td><td rowspan="1" colspan="1">5.5</td><td rowspan="1" colspan="1">4.9</td><td rowspan="1" colspan="1">5.7</td><td rowspan="1" colspan="1">5.6</td><td rowspan="1" colspan="1">5.3</td><td rowspan="1" colspan="1">5.4</td><td rowspan="1" colspan="1">4.7</td><td rowspan="1" colspan="1">4.7</td><td rowspan="1" colspan="1">4.2</td><td rowspan="1" colspan="1">5.2</td></tr><tr><td rowspan="1" colspan="1">
                    <abbrev xmlns:xlink="http://www.w3.org/1999/xlink" xlink:title="ear length, greatest oblique length across the auditory meatus" id="ABBRID0EG1CI" xlink:type="simple">EL</abbrev>
                  </td><td rowspan="1" colspan="1">1.1</td><td rowspan="1" colspan="1">1.5</td><td rowspan="1" colspan="1">1.5</td><td rowspan="1" colspan="1">1.2</td><td rowspan="1" colspan="1">1.2</td><td rowspan="1" colspan="1">1.0</td><td rowspan="1" colspan="1">1.2</td><td rowspan="1" colspan="1">1.3</td><td rowspan="1" colspan="1">1.0</td><td rowspan="1" colspan="1">1.4</td><td rowspan="1" colspan="1">1.1</td><td rowspan="1" colspan="1">1.3</td><td rowspan="1" colspan="1">1.0</td></tr><tr><td rowspan="1" colspan="1">
                    <abbrev xmlns:xlink="http://www.w3.org/1999/xlink" xlink:title="internarial distance, measured between the external nares across the rostrum" id="ABBRID0EW2CI" xlink:type="simple">IN</abbrev>
                  </td><td rowspan="1" colspan="1">2.3</td><td rowspan="1" colspan="1">2.4</td><td rowspan="1" colspan="1">2.2</td><td rowspan="1" colspan="1">2.0</td><td rowspan="1" colspan="1">2.0</td><td rowspan="1" colspan="1">2.3</td><td rowspan="1" colspan="1">2.2</td><td rowspan="1" colspan="1">2.2</td><td rowspan="1" colspan="1">1.7</td><td rowspan="1" colspan="1">2.1</td><td rowspan="1" colspan="1">2.3</td><td rowspan="1" colspan="1">2.1</td><td rowspan="1" colspan="1">2.2</td></tr><tr><td rowspan="1" colspan="1">
                    <bold>Species</bold>
                  </td><td rowspan="1" colspan="4">
                    <bold>
                      <italic>
                        <tp:taxon-name><tp:taxon-name-part taxon-name-part-type="genus" reg="Cytodactylus">C.</tp:taxon-name-part><tp:taxon-name-part taxon-name-part-type="species" reg="elok">elok</tp:taxon-name-part></tp:taxon-name>
                      </italic>
                    </bold>
                  </td><td rowspan="1" colspan="7">
                    <bold>
                      <italic>
                        <tp:taxon-name><tp:taxon-name-part taxon-name-part-type="genus" reg="Cyrtodactylus">C.</tp:taxon-name-part><tp:taxon-name-part taxon-name-part-type="species" reg="fluvicavus">fluvicavus</tp:taxon-name-part></tp:taxon-name>
                      </italic>
                    </bold>
                  </td><td rowspan="1" colspan="2">
                    <bold>
                      <italic>
                        <tp:taxon-name><tp:taxon-name-part taxon-name-part-type="genus" reg="Cyrtodactylus">C.</tp:taxon-name-part><tp:taxon-name-part taxon-name-part-type="species" reg="interdigitalis">interdigitalis</tp:taxon-name-part></tp:taxon-name>
                      </italic>
                    </bold>
                  </td><td rowspan="3" colspan="2"/></tr><tr><td rowspan="1" colspan="1">
                    <bold>Institutional catalog number</bold>
                  </td><td rowspan="1" colspan="1">
                    <bold>LSUHC 8238</bold>
                  </td><td rowspan="1" colspan="1">
                    <bold>LSUHC 12180</bold>
                  </td><td rowspan="1" colspan="1">
                    <bold>LSUHC 12181</bold>
                  </td><td rowspan="1" colspan="1">
                    <bold>ZMMU R-16144</bold>
                  </td><td rowspan="1" colspan="1">
                    <bold>ZMKU R 00959</bold>
                  </td><td rowspan="1" colspan="1">
                    <bold>ZMKU R 00958</bold>
                  </td><td rowspan="1" colspan="1">
                    <bold>ZMKU R 00960</bold>
                  </td><td rowspan="1" colspan="1">
                    <bold>ZMKU R 00961</bold>
                  </td><td rowspan="1" colspan="1">
                    <bold>ZMKU R 00962</bold>
                  </td><td rowspan="1" colspan="1">
                    <bold>ZMKU R 00963</bold>
                  </td><td rowspan="1" colspan="1">
                    <bold>ZMKU R 00964</bold>
                  </td><td rowspan="1" colspan="1">
                    <bold>THNHM 20226 paratype</bold>
                  </td><td rowspan="1" colspan="1">
                    <bold>THNHM 20228 paratype</bold>
                  </td></tr><tr><td rowspan="1" colspan="1">
                    <bold>Sex</bold>
                  </td><td rowspan="1" colspan="1">♀</td><td rowspan="1" colspan="1">♂</td><td rowspan="1" colspan="1">♂</td><td rowspan="1" colspan="1">♀</td><td rowspan="1" colspan="1">♂</td><td rowspan="1" colspan="1">♂</td><td rowspan="1" colspan="1">♂</td><td rowspan="1" colspan="1">♀</td><td rowspan="1" colspan="1">♀</td><td rowspan="1" colspan="1">♀</td><td rowspan="1" colspan="1">♀</td><td rowspan="1" colspan="1">♀</td><td rowspan="1" colspan="1">♀</td></tr><tr><td rowspan="1" colspan="16">
                    <bold>Meristic data</bold>
                  </td></tr><tr><td rowspan="1" colspan="1">Supralabials (<abbrev xmlns:xlink="http://www.w3.org/1999/xlink" xlink:title="Supralabials" id="ABBRID0EQDDI" xlink:type="simple">SL</abbrev>)</td><td rowspan="1" colspan="1">11</td><td rowspan="1" colspan="1">8</td><td rowspan="1" colspan="1">13</td><td rowspan="1" colspan="1">9</td><td rowspan="1" colspan="1">12R/12L</td><td rowspan="1" colspan="1">13R/12L</td><td rowspan="1" colspan="1">13R/12L</td><td rowspan="1" colspan="1">11R/12L</td><td rowspan="1" colspan="1">12R/12L</td><td rowspan="1" colspan="1">13R/12L</td><td rowspan="1" colspan="1">12R/11L</td><td rowspan="1" colspan="1">14</td><td rowspan="1" colspan="1">12</td><td rowspan="18" colspan="2"/></tr><tr><td rowspan="1" colspan="1">Infralabials (<abbrev xmlns:xlink="http://www.w3.org/1999/xlink" xlink:title="Infralabials" id="ABBRID0EDFDI" xlink:type="simple">IL</abbrev>)</td><td rowspan="1" colspan="1">11</td><td rowspan="1" colspan="1">8</td><td rowspan="1" colspan="1">11</td><td rowspan="1" colspan="1">9</td><td rowspan="1" colspan="1">10R/10L</td><td rowspan="1" colspan="1">10R/10L</td><td rowspan="1" colspan="1">9R/10L</td><td rowspan="1" colspan="1">10R/10L</td><td rowspan="1" colspan="1">10R/10L</td><td rowspan="1" colspan="1">10R/10L</td><td rowspan="1" colspan="1">10R/10L</td><td rowspan="1" colspan="1">9</td><td rowspan="1" colspan="1">8</td></tr><tr><td rowspan="1" colspan="1">Paravertebral tubercles (<abbrev xmlns:xlink="http://www.w3.org/1999/xlink" xlink:title="Paravertebral tubercles" id="ABBRID0ETGDI" xlink:type="simple">PVT</abbrev>)</td><td rowspan="1" colspan="1">0</td><td rowspan="1" colspan="1">0</td><td rowspan="1" colspan="1">0</td><td rowspan="1" colspan="1">0</td><td rowspan="1" colspan="1">30</td><td rowspan="1" colspan="1">28</td><td rowspan="1" colspan="1">27</td><td rowspan="1" colspan="1">27</td><td rowspan="1" colspan="1">28</td><td rowspan="1" colspan="1">26</td><td rowspan="1" colspan="1">28</td><td rowspan="1" colspan="1">32</td><td rowspan="1" colspan="1">33</td></tr><tr><td rowspan="1" colspan="1">Longitudinal rows of tubercles (<abbrev xmlns:xlink="http://www.w3.org/1999/xlink" xlink:title="Longitudinal rows of tubercles" id="ABBRID0EDIDI" xlink:type="simple">LRT</abbrev>)</td><td rowspan="1" colspan="1">6</td><td rowspan="1" colspan="1">7</td><td rowspan="1" colspan="1">4</td><td rowspan="1" colspan="1">4</td><td rowspan="1" colspan="1">17</td><td rowspan="1" colspan="1">17</td><td rowspan="1" colspan="1">14</td><td rowspan="1" colspan="1">16</td><td rowspan="1" colspan="1">17</td><td rowspan="1" colspan="1">18</td><td rowspan="1" colspan="1">16</td><td rowspan="1" colspan="1">19</td><td rowspan="1" colspan="1">20</td></tr><tr><td rowspan="1" colspan="1">Ventral scales (<abbrev xmlns:xlink="http://www.w3.org/1999/xlink" xlink:title="Ventral scales" id="ABBRID0ETJDI" xlink:type="simple">VS</abbrev>)</td><td rowspan="1" colspan="1">45</td><td rowspan="1" colspan="1">45</td><td rowspan="1" colspan="1">47</td><td rowspan="1" colspan="1">36</td><td rowspan="1" colspan="1">34</td><td rowspan="1" colspan="1">37</td><td rowspan="1" colspan="1">33</td><td rowspan="1" colspan="1">30</td><td rowspan="1" colspan="1">36</td><td rowspan="1" colspan="1">37</td><td rowspan="1" colspan="1">39</td><td rowspan="1" colspan="1">42</td><td rowspan="1" colspan="1">40</td></tr><tr><td rowspan="1" colspan="1">Ventral scales along middle of the body (<abbrev xmlns:xlink="http://www.w3.org/1999/xlink" xlink:title="Ventral scales along middle of the body" id="ABBRID0EDLDI" xlink:type="simple">VSM</abbrev>)</td><td rowspan="1" colspan="1">190</td><td rowspan="1" colspan="1">225</td><td rowspan="1" colspan="1">234</td><td rowspan="1" colspan="1">192</td><td rowspan="1" colspan="1">155</td><td rowspan="1" colspan="1">154</td><td rowspan="1" colspan="1">155</td><td rowspan="1" colspan="1">172</td><td rowspan="1" colspan="1">164</td><td rowspan="1" colspan="1">175</td><td rowspan="1" colspan="1">170</td><td rowspan="1" colspan="1">187</td><td rowspan="1" colspan="1">170</td></tr><tr><td rowspan="1" colspan="1">Expanded subdigital lamellae on 4<sup>th</sup> toe (<abbrev xmlns:xlink="http://www.w3.org/1999/xlink" xlink:title="Expanded subdigital lamellae on 4th toe" id="ABBRID0EVMDI" xlink:type="simple">TL4E</abbrev>)</td><td rowspan="1" colspan="1">10</td><td rowspan="1" colspan="1">9</td><td rowspan="1" colspan="1">9</td><td rowspan="1" colspan="1">9</td><td rowspan="1" colspan="1">9R/9L</td><td rowspan="1" colspan="1">10R/10L</td><td rowspan="1" colspan="1">9R/9L</td><td rowspan="1" colspan="1">9R/9L</td><td rowspan="1" colspan="1">10R/11L</td><td rowspan="1" colspan="1">9R/10L</td><td rowspan="1" colspan="1">9R/9L</td><td rowspan="1" colspan="1">12</td><td rowspan="1" colspan="1">10</td></tr><tr><td rowspan="1" colspan="1">Unmodified subdigital lamellae on 4<sup>th</sup> toe (<abbrev xmlns:xlink="http://www.w3.org/1999/xlink" xlink:title="Unmodified subdigital lamellae on 4th toe" id="ABBRID0EHODI" xlink:type="simple">TL4U</abbrev>)</td><td rowspan="1" colspan="1">11</td><td rowspan="1" colspan="1">10</td><td rowspan="1" colspan="1">11</td><td rowspan="1" colspan="1">9</td><td rowspan="1" colspan="1">11R/11L</td><td rowspan="1" colspan="1">12R/11L</td><td rowspan="1" colspan="1">10R/10L</td><td rowspan="1" colspan="1">12R/12L</td><td rowspan="1" colspan="1">11R/11L</td><td rowspan="1" colspan="1">10R/10L</td><td rowspan="1" colspan="1">12R/13L</td><td rowspan="1" colspan="1">14</td><td rowspan="1" colspan="1">13</td></tr><tr><td rowspan="1" colspan="1">Total subdigital lamellae 4<sup>th</sup> toe (<abbrev xmlns:xlink="http://www.w3.org/1999/xlink" xlink:title="Total subdigital lamellae 4th toe" id="ABBRID0EZPDI" xlink:type="simple">TL4T</abbrev>)</td><td rowspan="1" colspan="1">21</td><td rowspan="1" colspan="1">19</td><td rowspan="1" colspan="1">20</td><td rowspan="1" colspan="1">18</td><td rowspan="1" colspan="1">20R/20L</td><td rowspan="1" colspan="1">22R/21L</td><td rowspan="1" colspan="1">19R/19L</td><td rowspan="1" colspan="1">21R/21L</td><td rowspan="1" colspan="1">21R/22L</td><td rowspan="1" colspan="1">19R/20L</td><td rowspan="1" colspan="1">22R/22L</td><td rowspan="1" colspan="1">26</td><td rowspan="1" colspan="1">23</td></tr><tr><td rowspan="1" colspan="1">Expanded subdigital lamellae on 4<sup>th</sup> finger (<abbrev xmlns:xlink="http://www.w3.org/1999/xlink" xlink:title="Expanded subdigital lamellae on 4th finger" id="ABBRID0ELRDI" xlink:type="simple">FL4E</abbrev>)</td><td rowspan="1" colspan="1">8</td><td rowspan="1" colspan="1">9</td><td rowspan="1" colspan="1">9</td><td rowspan="1" colspan="1">9</td><td rowspan="1" colspan="1">8R/8L</td><td rowspan="1" colspan="1">8R/8L</td><td rowspan="1" colspan="1">8R/8L</td><td rowspan="1" colspan="1">8R/8L</td><td rowspan="1" colspan="1">7R/7L</td><td rowspan="1" colspan="1">8R/9L</td><td rowspan="1" colspan="1">7R/7L</td><td rowspan="1" colspan="1">9</td><td rowspan="1" colspan="1">8</td></tr><tr><td rowspan="1" colspan="1">Unmodified subdigital lamellae on 4<sup>th</sup> finger (<abbrev xmlns:xlink="http://www.w3.org/1999/xlink" xlink:title="Unmodified subdigital lamellae on 4th finger" id="ABBRID0E4SDI" xlink:type="simple">FL4U</abbrev>)</td><td rowspan="1" colspan="1">12</td><td rowspan="1" colspan="1">13</td><td rowspan="1" colspan="1">9</td><td rowspan="1" colspan="1">8</td><td rowspan="1" colspan="1">10R/10L</td><td rowspan="1" colspan="1">10R/10L</td><td rowspan="1" colspan="1">10R/9L</td><td rowspan="1" colspan="1">11R/11L</td><td rowspan="1" colspan="1">10R/10L</td><td rowspan="1" colspan="1">9R/9L</td><td rowspan="1" colspan="1">10R/10L</td><td rowspan="1" colspan="1">12</td><td rowspan="1" colspan="1">11</td></tr><tr><td rowspan="1" colspan="1">Total subdigital lamellae 4<sup>th</sup> finger (<abbrev xmlns:xlink="http://www.w3.org/1999/xlink" xlink:title="Total subdigital lamellae 4th finger" id="ABBRID0EPUDI" xlink:type="simple">FL4T</abbrev>)</td><td rowspan="1" colspan="1">20</td><td rowspan="1" colspan="1">22</td><td rowspan="1" colspan="1">18</td><td rowspan="1" colspan="1">17</td><td rowspan="1" colspan="1">18R/18L</td><td rowspan="1" colspan="1">18R/18L</td><td rowspan="1" colspan="1">18R/17L</td><td rowspan="1" colspan="1">19R/19L</td><td rowspan="1" colspan="1">17R/17L</td><td rowspan="1" colspan="1">17R/18L</td><td rowspan="1" colspan="1">17R/17L</td><td rowspan="1" colspan="1">21</td><td rowspan="1" colspan="1">21</td></tr><tr><td rowspan="1" colspan="1">Enlarged femoral scales (<abbrev xmlns:xlink="http://www.w3.org/1999/xlink" xlink:title="Enlarged femoral scales" id="ABBRID0E6VDI" xlink:type="simple">R/L</abbrev>)</td><td rowspan="1" colspan="1">0</td><td rowspan="1" colspan="1">0</td><td rowspan="1" colspan="1">0</td><td rowspan="1" colspan="1">0</td><td rowspan="1" colspan="1">5R/6L</td><td rowspan="1" colspan="1">4R/5L</td><td rowspan="1" colspan="1">5R/6L</td><td rowspan="1" colspan="1">6R/6L</td><td rowspan="1" colspan="1">5R/6L</td><td rowspan="1" colspan="1">5R/6L</td><td rowspan="1" colspan="1">6R/6L</td><td rowspan="1" colspan="1">11R/8L</td><td rowspan="1" colspan="1">10R/9L</td></tr><tr><td rowspan="1" colspan="1">Total enlarged femoral scales (<abbrev xmlns:xlink="http://www.w3.org/1999/xlink" xlink:title="Total enlarged femoral scales" id="ABBRID0EPXDI" xlink:type="simple">FS</abbrev>)</td><td rowspan="1" colspan="1">0</td><td rowspan="1" colspan="1">0</td><td rowspan="1" colspan="1">0</td><td rowspan="1" colspan="1">0</td><td rowspan="1" colspan="1">11</td><td rowspan="1" colspan="1">9</td><td rowspan="1" colspan="1">11</td><td rowspan="1" colspan="1">12</td><td rowspan="1" colspan="1">11</td><td rowspan="1" colspan="1">11</td><td rowspan="1" colspan="1">12</td><td rowspan="1" colspan="1">14</td><td rowspan="1" colspan="1">19</td></tr><tr><td rowspan="1" colspan="1">Total femoral pores in males (<abbrev xmlns:xlink="http://www.w3.org/1999/xlink" xlink:title="Total femoral pores in males" id="ABBRID0E6YDI" xlink:type="simple">FP</abbrev>)</td><td rowspan="1" colspan="1">/</td><td rowspan="1" colspan="1">0</td><td rowspan="1" colspan="1">0</td><td rowspan="1" colspan="1">/</td><td rowspan="1" colspan="1">11</td><td rowspan="1" colspan="1">8</td><td rowspan="1" colspan="1">10</td><td rowspan="1" colspan="1">/</td><td rowspan="1" colspan="1">/</td><td rowspan="1" colspan="1">/</td><td rowspan="1" colspan="1">/</td><td rowspan="1" colspan="1">/</td><td rowspan="1" colspan="1">/</td></tr><tr><td rowspan="1" colspan="1">Enlarged precloacal scales (<abbrev xmlns:xlink="http://www.w3.org/1999/xlink" xlink:title="Enlarged precloacal scales" id="ABBRID0EP1DI" xlink:type="simple">PCS</abbrev>)</td><td rowspan="1" colspan="1">8</td><td rowspan="1" colspan="1">8</td><td rowspan="1" colspan="1">8</td><td rowspan="1" colspan="1">7</td><td rowspan="1" colspan="1">15</td><td rowspan="1" colspan="1">14</td><td rowspan="1" colspan="1">14</td><td rowspan="1" colspan="1">15</td><td rowspan="1" colspan="1">14</td><td rowspan="1" colspan="1">15</td><td rowspan="1" colspan="1">15</td><td rowspan="1" colspan="1">14</td><td rowspan="1" colspan="1">15</td></tr><tr><td rowspan="1" colspan="1">Precloacal pores in males (<abbrev xmlns:xlink="http://www.w3.org/1999/xlink" xlink:title="Precloacal pores in males" id="ABBRID0E62DI" xlink:type="simple">PP</abbrev>)</td><td rowspan="1" colspan="1">/</td><td rowspan="1" colspan="1">8</td><td rowspan="1" colspan="1">8</td><td rowspan="1" colspan="1">/</td><td rowspan="1" colspan="1">15</td><td rowspan="1" colspan="1">14</td><td rowspan="1" colspan="1">14</td><td rowspan="1" colspan="1">/</td><td rowspan="1" colspan="1">/</td><td rowspan="1" colspan="1">/</td><td rowspan="1" colspan="1">/</td><td rowspan="1" colspan="1">/</td><td rowspan="1" colspan="1">/</td></tr><tr><td rowspan="1" colspan="1">Postcloacal tubercles (<abbrev xmlns:xlink="http://www.w3.org/1999/xlink" xlink:title="Postcloacal tubercles" id="ABBRID0EP4DI" xlink:type="simple">PCT</abbrev>)</td><td rowspan="1" colspan="1">3</td><td rowspan="1" colspan="1">2</td><td rowspan="1" colspan="1">3</td><td rowspan="1" colspan="1">3</td><td rowspan="1" colspan="1">3R/2L</td><td rowspan="1" colspan="1">3R/2L</td><td rowspan="1" colspan="1">3R/3L</td><td rowspan="1" colspan="1">1R/1L</td><td rowspan="1" colspan="1">3R/2L</td><td rowspan="1" colspan="1">3R/3L</td><td rowspan="1" colspan="1">2R/2L</td><td rowspan="1" colspan="1">3</td><td rowspan="1" colspan="1">2</td></tr><tr><td rowspan="1" colspan="1">Body bands (<abbrev xmlns:xlink="http://www.w3.org/1999/xlink" xlink:title="Body bands" id="ABBRID0E65DI" xlink:type="simple">BB</abbrev>)</td><td rowspan="1" colspan="1">5</td><td rowspan="1" colspan="1">5</td><td rowspan="1" colspan="1">3</td><td rowspan="1" colspan="1">3</td><td rowspan="1" colspan="1">3</td><td rowspan="1" colspan="1">3</td><td rowspan="1" colspan="1">3</td><td rowspan="1" colspan="1">3</td><td rowspan="1" colspan="1">3</td><td rowspan="1" colspan="1">3</td><td rowspan="1" colspan="1">3</td><td rowspan="1" colspan="1">5</td><td rowspan="1" colspan="1">5</td><td rowspan="1" colspan="2"/></tr><tr><td rowspan="1" colspan="16">
                    <bold>Categorical data</bold>
                  </td></tr><tr><td rowspan="1" colspan="1">Small tubercles on flank (<abbrev xmlns:xlink="http://www.w3.org/1999/xlink" xlink:title="Small tubercles on flank" id="ABBRID0E1AAK" xlink:type="simple">FKT</abbrev>)</td><td rowspan="1" colspan="1">absent</td><td rowspan="1" colspan="1">absent</td><td rowspan="1" colspan="1">absent</td><td rowspan="1" colspan="1">absent</td><td rowspan="1" colspan="1">present</td><td rowspan="1" colspan="1">present</td><td rowspan="1" colspan="1">present</td><td rowspan="1" colspan="1">present</td><td rowspan="1" colspan="1">present</td><td rowspan="1" colspan="1">present</td><td rowspan="1" colspan="1">present</td><td rowspan="1" colspan="1">present</td><td rowspan="1" colspan="1">present</td><td rowspan="3" colspan="2"/></tr><tr><td rowspan="1" colspan="1">Dorsolateral caudal tubercles (<abbrev xmlns:xlink="http://www.w3.org/1999/xlink" xlink:title="Dorsolateral caudal tubercles" id="ABBRID0ENCAK" xlink:type="simple">DCT</abbrev>)</td><td rowspan="1" colspan="1">large</td><td rowspan="1" colspan="1">large</td><td rowspan="1" colspan="1">large</td><td rowspan="1" colspan="1">large</td><td rowspan="1" colspan="1">small</td><td rowspan="1" colspan="1">small</td><td rowspan="1" colspan="1">small</td><td rowspan="1" colspan="1">small</td><td rowspan="1" colspan="1">small</td><td rowspan="1" colspan="1">small</td><td rowspan="1" colspan="1">small</td><td rowspan="1" colspan="1">small</td><td rowspan="1" colspan="1">/</td></tr><tr><td rowspan="1" colspan="1">Ventrolateral caudal fringe narrow or wide (<abbrev xmlns:xlink="http://www.w3.org/1999/xlink" xlink:title="Ventrolateral caudal fringe narrow or wide" id="ABBRID0E4DAK" xlink:type="simple">VLF1</abbrev>)</td><td rowspan="1" colspan="1">wide</td><td rowspan="1" colspan="1">wide</td><td rowspan="1" colspan="1">wide</td><td rowspan="1" colspan="1">wide</td><td rowspan="1" colspan="1">narrow</td><td rowspan="1" colspan="1">narrow</td><td rowspan="1" colspan="1">narrow</td><td rowspan="1" colspan="1">narrow</td><td rowspan="1" colspan="1">narrow</td><td rowspan="1" colspan="1">narrow</td><td rowspan="1" colspan="1">narrow</td><td rowspan="1" colspan="1">narrow</td><td rowspan="1" colspan="1">/</td></tr><tr><td rowspan="1" colspan="1">Ventrolateral caudal fringe scales generally homogenous (<abbrev xmlns:xlink="http://www.w3.org/1999/xlink" xlink:title="Ventrolateral caudal fringe scales generally homogenous" id="ABBRID0ENFAK" xlink:type="simple">VLF2</abbrev>)</td><td rowspan="1" colspan="1">no</td><td rowspan="1" colspan="1">no</td><td rowspan="1" colspan="1">no</td><td rowspan="1" colspan="1">no</td><td rowspan="1" colspan="1">no</td><td rowspan="1" colspan="1">no</td><td rowspan="1" colspan="1">no</td><td rowspan="1" colspan="1">no</td><td rowspan="1" colspan="1">no</td><td rowspan="1" colspan="1">no</td><td rowspan="1" colspan="1">no</td><td rowspan="1" colspan="1">yes</td><td rowspan="1" colspan="1">yes</td><td rowspan="3" colspan="2"/></tr><tr><td rowspan="1" colspan="1">Tail cross-section (<abbrev xmlns:xlink="http://www.w3.org/1999/xlink" xlink:title="Tail cross-section" id="ABBRID0EAHAK" xlink:type="simple">TLcross</abbrev>)</td><td rowspan="1" colspan="1">square</td><td rowspan="1" colspan="1">square</td><td rowspan="1" colspan="1">square</td><td rowspan="1" colspan="1">square</td><td rowspan="1" colspan="1">circular</td><td rowspan="1" colspan="1">circular</td><td rowspan="1" colspan="1">circular</td><td rowspan="1" colspan="1">circular</td><td rowspan="1" colspan="1">circular</td><td rowspan="1" colspan="1">circular</td><td rowspan="1" colspan="1">circular</td><td rowspan="1" colspan="1">circular</td><td rowspan="1" colspan="1">/</td></tr><tr><td rowspan="1" colspan="1">Slightly enlarged medial subcaudals (<abbrev xmlns:xlink="http://www.w3.org/1999/xlink" xlink:title="Slightly enlarged medial subcaudals" id="ABBRID0EQIAK" xlink:type="simple">SC1</abbrev>)</td><td rowspan="1" colspan="1">absent</td><td rowspan="1" colspan="1">absent</td><td rowspan="1" colspan="1">absent</td><td rowspan="1" colspan="1">absent</td><td rowspan="1" colspan="1">present</td><td rowspan="1" colspan="1">present</td><td rowspan="1" colspan="1">present</td><td rowspan="1" colspan="1">present</td><td rowspan="1" colspan="1">present</td><td rowspan="1" colspan="1">present</td><td rowspan="1" colspan="1">present</td><td rowspan="1" colspan="1">absent</td><td rowspan="1" colspan="1">/</td></tr><tr><td rowspan="1" colspan="1">
                    <bold>Species</bold>
                  </td><td rowspan="1" colspan="4">
                    <bold>
                      <italic>
                        <tp:taxon-name><tp:taxon-name-part taxon-name-part-type="genus" reg="Cytodactylus">C.</tp:taxon-name-part><tp:taxon-name-part taxon-name-part-type="species" reg="elok">elok</tp:taxon-name-part></tp:taxon-name>
                      </italic>
                    </bold>
                  </td><td rowspan="1" colspan="7">
                    <bold>
                      <italic>
                        <tp:taxon-name><tp:taxon-name-part taxon-name-part-type="genus" reg="Cyrtodactylus">C.</tp:taxon-name-part><tp:taxon-name-part taxon-name-part-type="species" reg="fluvicavus">fluvicavus</tp:taxon-name-part></tp:taxon-name>
                      </italic>
                    </bold>
                  </td><td rowspan="1" colspan="2">
                    <bold>
                      <italic>
                        <tp:taxon-name><tp:taxon-name-part taxon-name-part-type="genus" reg="Cyrtodactylus">C.</tp:taxon-name-part><tp:taxon-name-part taxon-name-part-type="species" reg="interdigitalis">interdigitalis</tp:taxon-name-part></tp:taxon-name>
                      </italic>
                    </bold>
                  </td><td rowspan="3" colspan="2"/></tr><tr><td rowspan="1" colspan="1">
                    <bold>Institutional catalog number</bold>
                  </td><td rowspan="1" colspan="1">
                    <bold>LSUHC 8238</bold>
                  </td><td rowspan="1" colspan="1">
                    <bold>LSUHC 12180</bold>
                  </td><td rowspan="1" colspan="1">
                    <bold>LSUHC 12181</bold>
                  </td><td rowspan="1" colspan="1">
                    <bold>ZMMU R-16144</bold>
                  </td><td rowspan="1" colspan="1">
                    <bold>ZMKU R 00959</bold>
                  </td><td rowspan="1" colspan="1">
                    <bold>ZMKU R 00958</bold>
                  </td><td rowspan="1" colspan="1">
                    <bold>ZMKU R 00960</bold>
                  </td><td rowspan="1" colspan="1">
                    <bold>ZMKU R 00961</bold>
                  </td><td rowspan="1" colspan="1">
                    <bold>ZMKU R 00962</bold>
                  </td><td rowspan="1" colspan="1">
                    <bold>ZMKU R 00963</bold>
                  </td><td rowspan="1" colspan="1">
                    <bold>ZMKU R 00964</bold>
                  </td><td rowspan="1" colspan="1">
                    <bold>THNHM 20226 paratype</bold>
                  </td><td rowspan="1" colspan="1">
                    <bold>THNHM 20228 paratype</bold>
                  </td></tr><tr><td rowspan="1" colspan="1">
                    <bold>Sex</bold>
                  </td><td rowspan="1" colspan="1">♀</td><td rowspan="1" colspan="1">♂</td><td rowspan="1" colspan="1">♂</td><td rowspan="1" colspan="1">♀</td><td rowspan="1" colspan="1">♂</td><td rowspan="1" colspan="1">♂</td><td rowspan="1" colspan="1">♂</td><td rowspan="1" colspan="1">♀</td><td rowspan="1" colspan="1">♀</td><td rowspan="1" colspan="1">♀</td><td rowspan="1" colspan="1">♀</td><td rowspan="1" colspan="1">♀</td><td rowspan="1" colspan="1">♀</td></tr><tr><td rowspan="1" colspan="1">Single enlarged medial subcaudal (<abbrev xmlns:xlink="http://www.w3.org/1999/xlink" xlink:title="Single enlarged medial subcaudal" id="ABBRID0EDQAK" xlink:type="simple">SC2</abbrev>)</td><td rowspan="1" colspan="1">absent</td><td rowspan="1" colspan="1">absent</td><td rowspan="1" colspan="1">absent</td><td rowspan="1" colspan="1">absent</td><td rowspan="1" colspan="1">absent</td><td rowspan="1" colspan="1">absent</td><td rowspan="1" colspan="1">absent</td><td rowspan="1" colspan="1">absent</td><td rowspan="1" colspan="1">absent</td><td rowspan="1" colspan="1">absent</td><td rowspan="1" colspan="1">absent</td><td rowspan="1" colspan="1">absent</td><td rowspan="1" colspan="1">/</td><td rowspan="2" colspan="2"/></tr><tr><td rowspan="1" colspan="1">Enlarged medial subcaudals intermittent, medially furrowed, posteriorly emarginate (<abbrev xmlns:xlink="http://www.w3.org/1999/xlink" xlink:title="Enlarged medial subcaudals intermittent, medially furrowed, posteriorly emarginate" id="ABBRID0EWRAK" xlink:type="simple">SC3</abbrev>)</td><td rowspan="1" colspan="1">no</td><td rowspan="1" colspan="1">no</td><td rowspan="1" colspan="1">no</td><td rowspan="1" colspan="1">no</td><td rowspan="1" colspan="1">no</td><td rowspan="1" colspan="1">no</td><td rowspan="1" colspan="1">no</td><td rowspan="1" colspan="1">no</td><td rowspan="1" colspan="1">no</td><td rowspan="1" colspan="1">no</td><td rowspan="1" colspan="1">no</td><td rowspan="1" colspan="1">yes</td><td rowspan="1" colspan="1">/</td></tr><tr><td rowspan="1" colspan="16">
                    <bold>Morphometric data</bold>
                  </td></tr><tr><td rowspan="1" colspan="1">
                    <abbrev xmlns:xlink="http://www.w3.org/1999/xlink" xlink:title="snout-vent length, taken from the tip of the snout to the vent" id="ABBRID0ENTAK" xlink:type="simple">SVL</abbrev>
                  </td><td rowspan="1" colspan="1">80.2</td><td rowspan="1" colspan="1">78.2</td><td rowspan="1" colspan="1">84.8</td><td rowspan="1" colspan="1">78.6</td><td rowspan="1" colspan="1">72.5</td><td rowspan="1" colspan="1">72.0</td><td rowspan="1" colspan="1">69.6</td><td rowspan="1" colspan="1">68.4</td><td rowspan="1" colspan="1">76.8</td><td rowspan="1" colspan="1">65.7</td><td rowspan="1" colspan="1">78.2</td><td rowspan="1" colspan="1">81.2</td><td rowspan="1" colspan="1">74.8</td><td rowspan="16" colspan="2"/></tr><tr><td rowspan="1" colspan="1">
                    <abbrev xmlns:xlink="http://www.w3.org/1999/xlink" xlink:title="axilla to groin length, taken from the posterior margin of the forelimb at its insertion point on the body to the anterior margin of the hind limb at its insertion point on the body" id="ABBRID0EAVAK" xlink:type="simple">AG</abbrev>
                  </td><td rowspan="1" colspan="1">39.7</td><td rowspan="1" colspan="1">37.8</td><td rowspan="1" colspan="1">41.5</td><td rowspan="1" colspan="1">36.2</td><td rowspan="1" colspan="1">33.4</td><td rowspan="1" colspan="1">33.6</td><td rowspan="1" colspan="1">32.0</td><td rowspan="1" colspan="1">30.4</td><td rowspan="1" colspan="1">35.6</td><td rowspan="1" colspan="1">30.6</td><td rowspan="1" colspan="1">38.1</td><td rowspan="1" colspan="1">34.5</td><td rowspan="1" colspan="1">33.7</td></tr><tr><td rowspan="1" colspan="1">
                    <abbrev xmlns:xlink="http://www.w3.org/1999/xlink" xlink:title="humeral length, taken from the proximal end of the humerus at its insertion point in the glenoid fossa to the distal margin of the elbow while flexed 90°" id="ABBRID0EQWAK" xlink:type="simple">HumL</abbrev>
                  </td><td rowspan="1" colspan="1">10.2</td><td rowspan="1" colspan="1">9.1</td><td rowspan="1" colspan="1">10.1</td><td rowspan="1" colspan="1">1.7</td><td rowspan="1" colspan="1">9.1</td><td rowspan="1" colspan="1">8.8</td><td rowspan="1" colspan="1">9.0</td><td rowspan="1" colspan="1">8.0</td><td rowspan="1" colspan="1">10.0</td><td rowspan="1" colspan="1">7.5</td><td rowspan="1" colspan="1">10.1</td><td rowspan="1" colspan="1">9.8</td><td rowspan="1" colspan="1">10.2</td></tr><tr><td rowspan="1" colspan="1">
                    <abbrev xmlns:xlink="http://www.w3.org/1999/xlink" xlink:title="forearm length, taken on the ventral surface from the posterior margin of the elbow while flexed 90° to the inflection of the flexed wrist" id="ABBRID0EAYAK" xlink:type="simple">ForL</abbrev>
                  </td><td rowspan="1" colspan="1">11.5</td><td rowspan="1" colspan="1">11.7</td><td rowspan="1" colspan="1">11.8</td><td rowspan="1" colspan="1">10.2</td><td rowspan="1" colspan="1">10.5</td><td rowspan="1" colspan="1">10.3</td><td rowspan="1" colspan="1">10.5</td><td rowspan="1" colspan="1">10.1</td><td rowspan="1" colspan="1">11.1</td><td rowspan="1" colspan="1">8.8</td><td rowspan="1" colspan="1">10.8</td><td rowspan="1" colspan="1">10.6</td><td rowspan="1" colspan="1">10.5</td></tr><tr><td rowspan="1" colspan="1">
                    <abbrev xmlns:xlink="http://www.w3.org/1999/xlink" xlink:title="femur length, taken from the proximal end of the femur at its insertion point in the acetabulum to the distal margin of the knee while flexed 90°" id="ABBRID0EQZAK" xlink:type="simple">FemL</abbrev>
                  </td><td rowspan="1" colspan="1">12.9</td><td rowspan="1" colspan="1">14.2</td><td rowspan="1" colspan="1">14.6</td><td rowspan="1" colspan="1">13.1</td><td rowspan="1" colspan="1">13.1</td><td rowspan="1" colspan="1">12.5</td><td rowspan="1" colspan="1">12.5</td><td rowspan="1" colspan="1">13.5</td><td rowspan="1" colspan="1">14.1</td><td rowspan="1" colspan="1">11.5</td><td rowspan="1" colspan="1">13.9</td><td rowspan="1" colspan="1">14.7</td><td rowspan="1" colspan="1">13.2</td></tr><tr><td rowspan="1" colspan="1">
                    <abbrev xmlns:xlink="http://www.w3.org/1999/xlink" xlink:title="tibia length, taken on the ventral surface from the posterior margin of the knee while flexed 90° to the base of the heel" id="ABBRID0EA2AK" xlink:type="simple">TibL</abbrev>
                  </td><td rowspan="1" colspan="1">13.5</td><td rowspan="1" colspan="1">14.0</td><td rowspan="1" colspan="1">13.8</td><td rowspan="1" colspan="1">12.3</td><td rowspan="1" colspan="1">11.3</td><td rowspan="1" colspan="1">10.6</td><td rowspan="1" colspan="1">10.2</td><td rowspan="1" colspan="1">9.9</td><td rowspan="1" colspan="1">11.2</td><td rowspan="1" colspan="1">9.4</td><td rowspan="1" colspan="1">12.3</td><td rowspan="1" colspan="1">13.1</td><td rowspan="1" colspan="1">11.9</td></tr><tr><td rowspan="1" colspan="1">
                    <abbrev xmlns:xlink="http://www.w3.org/1999/xlink" xlink:title="head length, the distance from the posterior margin of the retroarticular process of the lower jaw to the tip of the snout" id="ABBRID0EQ3AK" xlink:type="simple">HL</abbrev>
                  </td><td rowspan="1" colspan="1">21.8</td><td rowspan="1" colspan="1">21.6</td><td rowspan="1" colspan="1">21.9</td><td rowspan="1" colspan="1">21.7</td><td rowspan="1" colspan="1">20.1</td><td rowspan="1" colspan="1">20.5</td><td rowspan="1" colspan="1">19.7</td><td rowspan="1" colspan="1">20.1</td><td rowspan="1" colspan="1">21.2</td><td rowspan="1" colspan="1">18.6</td><td rowspan="1" colspan="1">21.3</td><td rowspan="1" colspan="1">20.8</td><td rowspan="1" colspan="1">19.9</td></tr><tr><td rowspan="1" colspan="1">
                    <abbrev xmlns:xlink="http://www.w3.org/1999/xlink" xlink:title="head width, measured at the angle of the jaws" id="ABBRID0EA5AK" xlink:type="simple">HW</abbrev>
                  </td><td rowspan="1" colspan="1">15.6</td><td rowspan="1" colspan="1">16.1</td><td rowspan="1" colspan="1">15.9</td><td rowspan="1" colspan="1">15.1</td><td rowspan="1" colspan="1">14.0</td><td rowspan="1" colspan="1">13.4</td><td rowspan="1" colspan="1">12.9</td><td rowspan="1" colspan="1">13.0</td><td rowspan="1" colspan="1">14.9</td><td rowspan="1" colspan="1">13.0</td><td rowspan="1" colspan="1">15.4</td><td rowspan="1" colspan="1">14.0</td><td rowspan="1" colspan="1">13.4</td></tr><tr><td rowspan="1" colspan="1">
                    <abbrev xmlns:xlink="http://www.w3.org/1999/xlink" xlink:title="head depth, the maximum height of head measured from the occiput to base of the lower jaw posterior to the eyes" id="ABBRID0EQ6AK" xlink:type="simple">HD</abbrev>
                  </td><td rowspan="1" colspan="1">9.6</td><td rowspan="1" colspan="1">9.8</td><td rowspan="1" colspan="1">10.4</td><td rowspan="1" colspan="1">9.8</td><td rowspan="1" colspan="1">8.5</td><td rowspan="1" colspan="1">8.1</td><td rowspan="1" colspan="1">8.3</td><td rowspan="1" colspan="1">7.9</td><td rowspan="1" colspan="1">8.1</td><td rowspan="1" colspan="1">7.8</td><td rowspan="1" colspan="1">8.3</td><td rowspan="1" colspan="1">3.4</td><td rowspan="1" colspan="1">8.6</td></tr><tr><td rowspan="1" colspan="1">
                    <abbrev xmlns:xlink="http://www.w3.org/1999/xlink" xlink:title="eye diameter, the greatest horizontal diameter of the eye-ball" id="ABBRID0EABBK" xlink:type="simple">ED</abbrev>
                  </td><td rowspan="1" colspan="1">4.8</td><td rowspan="1" colspan="1">5.0</td><td rowspan="1" colspan="1">5.7</td><td rowspan="1" colspan="1">5.0</td><td rowspan="1" colspan="1">5.0</td><td rowspan="1" colspan="1">5.0</td><td rowspan="1" colspan="1">4.9</td><td rowspan="1" colspan="1">4.7</td><td rowspan="1" colspan="1">5.1</td><td rowspan="1" colspan="1">4.5</td><td rowspan="1" colspan="1">5.3</td><td rowspan="1" colspan="1">5.3</td><td rowspan="1" colspan="1">5.5</td></tr><tr><td rowspan="1" colspan="1">
                    <abbrev xmlns:xlink="http://www.w3.org/1999/xlink" xlink:title="eye to ear distance, measured from the anterior edge of the ear opening to the posterior edge of the bony orbit" id="ABBRID0EQCBK" xlink:type="simple">EE</abbrev>
                  </td><td rowspan="1" colspan="1">6.4</td><td rowspan="1" colspan="1">7.1</td><td rowspan="1" colspan="1">7.0</td><td rowspan="1" colspan="1">6.8</td><td rowspan="1" colspan="1">6.5</td><td rowspan="1" colspan="1">5.9</td><td rowspan="1" colspan="1">5.7</td><td rowspan="1" colspan="1">5.8</td><td rowspan="1" colspan="1">6.1</td><td rowspan="1" colspan="1">5.4</td><td rowspan="1" colspan="1">6.5</td><td rowspan="1" colspan="1">5.8</td><td rowspan="1" colspan="1">6.2</td></tr><tr><td rowspan="1" colspan="1">
                    <abbrev xmlns:xlink="http://www.w3.org/1999/xlink" xlink:title="eye to snout distance or snout length, measured from anteriormost margin of the bony orbit to the tip of snout" id="ABBRID0EAEBK" xlink:type="simple">ES</abbrev>
                  </td><td rowspan="1" colspan="1">8.6</td><td rowspan="1" colspan="1">8.7</td><td rowspan="1" colspan="1">9.5</td><td rowspan="1" colspan="1">8.6</td><td rowspan="1" colspan="1">8.5</td><td rowspan="1" colspan="1">8.3</td><td rowspan="1" colspan="1">8.2</td><td rowspan="1" colspan="1">8.1</td><td rowspan="1" colspan="1">9.2</td><td rowspan="1" colspan="1">7.3</td><td rowspan="1" colspan="1">9.3</td><td rowspan="1" colspan="1">8.3</td><td rowspan="1" colspan="1">7.8</td></tr><tr><td rowspan="1" colspan="1">
                    <abbrev xmlns:xlink="http://www.w3.org/1999/xlink" xlink:title="eye to nostril distance, measured from the anterior margin of the bony orbit to the posterior margin of the external nares" id="ABBRID0EQFBK" xlink:type="simple">EN</abbrev>
                  </td><td rowspan="1" colspan="1">6.0</td><td rowspan="1" colspan="1">6.2</td><td rowspan="1" colspan="1">6.5</td><td rowspan="1" colspan="1">6.2</td><td rowspan="1" colspan="1">6.5</td><td rowspan="1" colspan="1">6.2</td><td rowspan="1" colspan="1">5.9</td><td rowspan="1" colspan="1">6.1</td><td rowspan="1" colspan="1">6.6</td><td rowspan="1" colspan="1">5.6</td><td rowspan="1" colspan="1">6.5</td><td rowspan="1" colspan="1">6.0</td><td rowspan="1" colspan="1">5.5</td></tr><tr><td rowspan="1" colspan="1">
                    <abbrev xmlns:xlink="http://www.w3.org/1999/xlink" xlink:title="interorbital distance, measured between the dorsomedial-most edges of the bony orbits" id="ABBRID0EAHBK" xlink:type="simple">IO</abbrev>
                  </td><td rowspan="1" colspan="1">5.7</td><td rowspan="1" colspan="1">5.4</td><td rowspan="1" colspan="1">5.4</td><td rowspan="1" colspan="1">3.9</td><td rowspan="1" colspan="1">5.5</td><td rowspan="1" colspan="1">5.4</td><td rowspan="1" colspan="1">5.3</td><td rowspan="1" colspan="1">5.1</td><td rowspan="1" colspan="1">5.6</td><td rowspan="1" colspan="1">5.0</td><td rowspan="1" colspan="1">5.6</td><td rowspan="1" colspan="1">4.8</td><td rowspan="1" colspan="1">4.7</td></tr><tr><td rowspan="1" colspan="1">
                    <abbrev xmlns:xlink="http://www.w3.org/1999/xlink" xlink:title="ear length, greatest oblique length across the auditory meatus" id="ABBRID0EQIBK" xlink:type="simple">EL</abbrev>
                  </td><td rowspan="1" colspan="1">1.9</td><td rowspan="1" colspan="1">1.4</td><td rowspan="1" colspan="1">1.5</td><td rowspan="1" colspan="1">1.4</td><td rowspan="1" colspan="1">1.4</td><td rowspan="1" colspan="1">1.5</td><td rowspan="1" colspan="1">1.7</td><td rowspan="1" colspan="1">1.4</td><td rowspan="1" colspan="1">1.8</td><td rowspan="1" colspan="1">1.6</td><td rowspan="1" colspan="1">1.8</td><td rowspan="1" colspan="1">1.3</td><td rowspan="1" colspan="1">1.3</td></tr><tr><td rowspan="1" colspan="1">
                    <abbrev xmlns:xlink="http://www.w3.org/1999/xlink" xlink:title="internarial distance, measured between the external nares across the rostrum" id="ABBRID0EAKBK" xlink:type="simple">IN</abbrev>
                  </td><td rowspan="1" colspan="1">2.7</td><td rowspan="1" colspan="1">2.6</td><td rowspan="1" colspan="1">2.5</td><td rowspan="1" colspan="1">3.1</td><td rowspan="1" colspan="1">2.3</td><td rowspan="1" colspan="1">2.4</td><td rowspan="1" colspan="1">2.5</td><td rowspan="1" colspan="1">2.3</td><td rowspan="1" colspan="1">2.3</td><td rowspan="1" colspan="1">2.3</td><td rowspan="1" colspan="1">2.6</td><td rowspan="1" colspan="1">2.1</td><td rowspan="1" colspan="1">2.2</td></tr><tr><td rowspan="1" colspan="1">
                    <bold>Species</bold>
                  </td><td rowspan="1" colspan="1">
                    <bold>
                      <italic>
                        <tp:taxon-name><tp:taxon-name-part taxon-name-part-type="genus" reg="Cyrtodactylus">C.</tp:taxon-name-part><tp:taxon-name-part taxon-name-part-type="species" reg="kochangensis">kochangensis</tp:taxon-name-part></tp:taxon-name>
                      </italic>
                    </bold>
                  </td><td rowspan="1" colspan="1">
                    <bold>
                      <tp:taxon-name><tp:taxon-name-part taxon-name-part-type="genus" reg="Cyrtodactylus">C.</tp:taxon-name-part><tp:taxon-name-part taxon-name-part-type="uncertainty-rank">cf.</tp:taxon-name-part><tp:taxon-name-part taxon-name-part-type="species" reg="kochangensis">kochangensis</tp:taxon-name-part></tp:taxon-name>
                    </bold>
                  </td><td rowspan="1" colspan="4">
                    <bold>
                      <italic>
                        <tp:taxon-name><tp:taxon-name-part taxon-name-part-type="genus" reg="Cyrtodactylus">C.</tp:taxon-name-part><tp:taxon-name-part taxon-name-part-type="species" reg="ngati">ngati</tp:taxon-name-part></tp:taxon-name>
                      </italic>
                    </bold>
                  </td><td rowspan="1" colspan="3">
                    <bold><italic><tp:taxon-name><tp:taxon-name-part taxon-name-part-type="genus" reg="Cyrtodactylus">C.</tp:taxon-name-part><tp:taxon-name-part taxon-name-part-type="species" reg="ngati">ngati</tp:taxon-name-part></tp:taxon-name></italic>3</bold>
                  </td><td rowspan="1" colspan="1">
                    <bold><italic><tp:taxon-name><tp:taxon-name-part taxon-name-part-type="genus" reg="Cyrtodactylus">C.</tp:taxon-name-part><tp:taxon-name-part taxon-name-part-type="species" reg="ngati">ngati</tp:taxon-name-part></tp:taxon-name></italic>4</bold>
                  </td><td rowspan="1" colspan="1">
                    <bold><tp:taxon-name><tp:taxon-name-part taxon-name-part-type="genus" reg="Cyrtodactylus">C.</tp:taxon-name-part><tp:taxon-name-part taxon-name-part-type="uncertainty-rank">cf.</tp:taxon-name-part><tp:taxon-name-part taxon-name-part-type="species" reg="ngati">ngati</tp:taxon-name-part></tp:taxon-name>1</bold>
                  </td><td rowspan="1" colspan="2">
                    <bold><tp:taxon-name><tp:taxon-name-part taxon-name-part-type="genus" reg="Cyrtodactylus">C.</tp:taxon-name-part><tp:taxon-name-part taxon-name-part-type="uncertainty-rank">cf.</tp:taxon-name-part><tp:taxon-name-part taxon-name-part-type="species" reg="ngati">ngati</tp:taxon-name-part></tp:taxon-name>2</bold>
                  </td><td rowspan="1" colspan="2">
                    <bold>
                      <italic>
                        <tp:taxon-name><tp:taxon-name-part taxon-name-part-type="genus" reg="Cyrtodactylus">C.</tp:taxon-name-part><tp:taxon-name-part taxon-name-part-type="species" reg="rivularis">rivularis</tp:taxon-name-part></tp:taxon-name>
                      </italic>
                    </bold>
                  </td></tr><tr><td rowspan="1" colspan="1">
                    <bold>Institutional catalog number</bold>
                  </td><td rowspan="1" colspan="1">
                    <bold>ZMKU R 00945</bold>
                  </td><td rowspan="1" colspan="1">
                    <bold>THNHM 01667</bold>
                  </td><td rowspan="1" colspan="1">
                    <bold>HNUE-R00111</bold>
                  </td><td rowspan="1" colspan="1">
                    <bold>IEBR 4829</bold>
                  </td><td rowspan="1" colspan="1">
                    <bold>VNUF R.2020.12</bold>
                  </td><td rowspan="1" colspan="1">
                    <bold>HNUE-R00112</bold>
                  </td><td rowspan="1" colspan="1">
                    <bold>FMNH 255454</bold>
                  </td><td rowspan="1" colspan="1">
                    <bold>FMNH 270493</bold>
                  </td><td rowspan="1" colspan="1">
                    <bold>FMNH 270492</bold>
                  </td><td rowspan="1" colspan="1">
                    <bold>FMNH 265806</bold>
                  </td><td rowspan="1" colspan="1">
                    <bold>NCSM 79472</bold>
                  </td><td rowspan="1" colspan="1">
                    <bold>ZMMU R-14917</bold>
                  </td><td rowspan="1" colspan="1">
                    <bold>NCSM 80100</bold>
                  </td><td rowspan="1" colspan="1">
                    <bold>ZMKU R 00947</bold>
                  </td><td rowspan="1" colspan="1">
                    <bold>ZMKU R 00946</bold>
                  </td></tr><tr><td rowspan="1" colspan="1">
                    <bold>Sex</bold>
                  </td><td rowspan="1" colspan="1">♀</td><td rowspan="1" colspan="1">♂</td><td rowspan="1" colspan="1">♂</td><td rowspan="1" colspan="1">♀</td><td rowspan="1" colspan="1">♀</td><td rowspan="1" colspan="1">♀</td><td rowspan="1" colspan="1">♀</td><td rowspan="1" colspan="1">♂</td><td rowspan="1" colspan="1">♂</td><td rowspan="1" colspan="1">♂</td><td rowspan="1" colspan="1">♀</td><td rowspan="1" colspan="1">♀</td><td rowspan="1" colspan="1">♀</td><td rowspan="1" colspan="1">♀</td><td rowspan="1" colspan="1">♀</td></tr><tr><td rowspan="1" colspan="16">
                    <bold>Meristic data</bold>
                  </td></tr><tr><td rowspan="1" colspan="1">Supralabials (<abbrev xmlns:xlink="http://www.w3.org/1999/xlink" xlink:title="Supralabials" id="ABBRID0EIVBK" xlink:type="simple">SL</abbrev>)</td><td rowspan="1" colspan="1">12R/13L</td><td rowspan="1" colspan="1">12</td><td rowspan="1" colspan="1">10</td><td rowspan="1" colspan="1">10</td><td rowspan="1" colspan="1">10</td><td rowspan="1" colspan="1">10</td><td rowspan="1" colspan="1">13</td><td rowspan="1" colspan="1">13</td><td rowspan="1" colspan="1">13</td><td rowspan="1" colspan="1">10</td><td rowspan="1" colspan="1">14</td><td rowspan="1" colspan="1">9</td><td rowspan="1" colspan="1">12</td><td rowspan="1" colspan="1">13R/12L</td><td rowspan="1" colspan="1">13R/12L</td></tr><tr><td rowspan="1" colspan="1">Infralabials (<abbrev xmlns:xlink="http://www.w3.org/1999/xlink" xlink:title="Infralabials" id="ABBRID0E5WBK" xlink:type="simple">IL</abbrev>)</td><td rowspan="1" colspan="1">9R/9L</td><td rowspan="1" colspan="1">10</td><td rowspan="1" colspan="1">9</td><td rowspan="1" colspan="1">9</td><td rowspan="1" colspan="1">9</td><td rowspan="1" colspan="1">9</td><td rowspan="1" colspan="1">10</td><td rowspan="1" colspan="1">9</td><td rowspan="1" colspan="1">11</td><td rowspan="1" colspan="1">8</td><td rowspan="1" colspan="1">11</td><td rowspan="1" colspan="1">10</td><td rowspan="1" colspan="1">12</td><td rowspan="1" colspan="1">11R/10L</td><td rowspan="1" colspan="1">10R/9L</td></tr><tr><td rowspan="1" colspan="1">Paravertebral tubercles (<abbrev xmlns:xlink="http://www.w3.org/1999/xlink" xlink:title="Paravertebral tubercles" id="ABBRID0EUYBK" xlink:type="simple">PVT</abbrev>)</td><td rowspan="1" colspan="1">34</td><td rowspan="1" colspan="1">29</td><td rowspan="1" colspan="1">39</td><td rowspan="1" colspan="1">40</td><td rowspan="1" colspan="1">38</td><td rowspan="1" colspan="1">40</td><td rowspan="1" colspan="1">28</td><td rowspan="1" colspan="1">27</td><td rowspan="1" colspan="1">26</td><td rowspan="1" colspan="1">27</td><td rowspan="1" colspan="1">28</td><td rowspan="1" colspan="1">32</td><td rowspan="1" colspan="1">29</td><td rowspan="1" colspan="1">34</td><td rowspan="1" colspan="1">33</td></tr><tr><td rowspan="1" colspan="1">Longitudinal rows of tubercles (<abbrev xmlns:xlink="http://www.w3.org/1999/xlink" xlink:title="Longitudinal rows of tubercles" id="ABBRID0EK1BK" xlink:type="simple">LRT</abbrev>)</td><td rowspan="1" colspan="1">14</td><td rowspan="1" colspan="1">19</td><td rowspan="1" colspan="1">18</td><td rowspan="1" colspan="1">18</td><td rowspan="1" colspan="1">17</td><td rowspan="1" colspan="1">22</td><td rowspan="1" colspan="1">19</td><td rowspan="1" colspan="1">18</td><td rowspan="1" colspan="1">17</td><td rowspan="1" colspan="1">19</td><td rowspan="1" colspan="1">18</td><td rowspan="1" colspan="1">24</td><td rowspan="1" colspan="1">19</td><td rowspan="1" colspan="1">20</td><td rowspan="1" colspan="1">18</td></tr><tr><td rowspan="1" colspan="1">Ventral scales (<abbrev xmlns:xlink="http://www.w3.org/1999/xlink" xlink:title="Ventral scales" id="ABBRID0EA3BK" xlink:type="simple">VS</abbrev>)</td><td rowspan="1" colspan="1">35</td><td rowspan="1" colspan="1">34</td><td rowspan="1" colspan="1">38</td><td rowspan="1" colspan="1">36</td><td rowspan="1" colspan="1">35</td><td rowspan="1" colspan="1">32</td><td rowspan="1" colspan="1">37</td><td rowspan="1" colspan="1">36</td><td rowspan="1" colspan="1">36</td><td rowspan="1" colspan="1">33</td><td rowspan="1" colspan="1">33</td><td rowspan="1" colspan="1">36</td><td rowspan="1" colspan="1">35</td><td rowspan="1" colspan="1">34</td><td rowspan="1" colspan="1">37</td></tr><tr><td rowspan="1" colspan="1">Ventral scales along middle of the body (<abbrev xmlns:xlink="http://www.w3.org/1999/xlink" xlink:title="Ventral scales along middle of the body" id="ABBRID0EW4BK" xlink:type="simple">VSM</abbrev>)</td><td rowspan="1" colspan="1">172</td><td rowspan="1" colspan="1">159</td><td rowspan="1" colspan="1">168</td><td rowspan="1" colspan="1">164</td><td rowspan="1" colspan="1">178</td><td rowspan="1" colspan="1">158</td><td rowspan="1" colspan="1">159</td><td rowspan="1" colspan="1">166</td><td rowspan="1" colspan="1">156</td><td rowspan="1" colspan="1">158</td><td rowspan="1" colspan="1">164</td><td rowspan="1" colspan="1">166</td><td rowspan="1" colspan="1">165</td><td rowspan="1" colspan="1">160</td><td rowspan="1" colspan="1">166</td></tr><tr><td rowspan="1" colspan="1">
                    <bold>Species</bold>
                  </td><td rowspan="1" colspan="1">
                    <bold>
                      <italic>
                        <tp:taxon-name><tp:taxon-name-part taxon-name-part-type="genus" reg="Cyrtodactylus">C.</tp:taxon-name-part><tp:taxon-name-part taxon-name-part-type="species" reg="kochangensis">kochangensis</tp:taxon-name-part></tp:taxon-name>
                      </italic>
                    </bold>
                  </td><td rowspan="1" colspan="1">
                    <bold>
                      <tp:taxon-name><tp:taxon-name-part taxon-name-part-type="genus" reg="Cyrtodactylus">C.</tp:taxon-name-part><tp:taxon-name-part taxon-name-part-type="uncertainty-rank">cf.</tp:taxon-name-part><tp:taxon-name-part taxon-name-part-type="species" reg="kochangensis">kochangensis</tp:taxon-name-part></tp:taxon-name>
                    </bold>
                  </td><td rowspan="1" colspan="4">
                    <bold>
                      <italic>
                        <tp:taxon-name><tp:taxon-name-part taxon-name-part-type="genus" reg="Cyrtodactylus">C.</tp:taxon-name-part><tp:taxon-name-part taxon-name-part-type="species" reg="ngati">ngati</tp:taxon-name-part></tp:taxon-name>
                      </italic>
                    </bold>
                  </td><td rowspan="1" colspan="3">
                    <bold><italic><tp:taxon-name><tp:taxon-name-part taxon-name-part-type="genus" reg="Cyrtodactylus">C.</tp:taxon-name-part><tp:taxon-name-part taxon-name-part-type="species" reg="ngati">ngati</tp:taxon-name-part></tp:taxon-name></italic>3</bold>
                  </td><td rowspan="1" colspan="1">
                    <bold><italic><tp:taxon-name><tp:taxon-name-part taxon-name-part-type="genus" reg="Cyrtodactylus">C.</tp:taxon-name-part><tp:taxon-name-part taxon-name-part-type="species" reg="ngati">ngati</tp:taxon-name-part></tp:taxon-name></italic>4</bold>
                  </td><td rowspan="1" colspan="1">
                    <bold><tp:taxon-name><tp:taxon-name-part taxon-name-part-type="genus" reg="Cyrtodactylus">C.</tp:taxon-name-part><tp:taxon-name-part taxon-name-part-type="uncertainty-rank">cf.</tp:taxon-name-part><tp:taxon-name-part taxon-name-part-type="species" reg="ngati">ngati</tp:taxon-name-part></tp:taxon-name>1</bold>
                  </td><td rowspan="1" colspan="2">
                    <bold><tp:taxon-name><tp:taxon-name-part taxon-name-part-type="genus" reg="Cyrtodactylus">C.</tp:taxon-name-part><tp:taxon-name-part taxon-name-part-type="uncertainty-rank">cf.</tp:taxon-name-part><tp:taxon-name-part taxon-name-part-type="species" reg="ngati">ngati</tp:taxon-name-part></tp:taxon-name>2</bold>
                  </td><td rowspan="1" colspan="2">
                    <bold>
                      <italic>
                        <tp:taxon-name><tp:taxon-name-part taxon-name-part-type="genus" reg="Cyrtodactylus">C.</tp:taxon-name-part><tp:taxon-name-part taxon-name-part-type="species" reg="rivularis">rivularis</tp:taxon-name-part></tp:taxon-name>
                      </italic>
                    </bold>
                  </td></tr><tr><td rowspan="1" colspan="1">
                    <bold>Institutional catalog number</bold>
                  </td><td rowspan="1" colspan="1">
                    <bold>ZMKU R 00945</bold>
                  </td><td rowspan="1" colspan="1">
                    <bold>THNHM 01667</bold>
                  </td><td rowspan="1" colspan="1">
                    <bold>HNUE-R00111</bold>
                  </td><td rowspan="1" colspan="1">
                    <bold>IEBR 4829</bold>
                  </td><td rowspan="1" colspan="1">
                    <bold>VNUF R.2020.12</bold>
                  </td><td rowspan="1" colspan="1">
                    <bold>HNUE-R00112</bold>
                  </td><td rowspan="1" colspan="1">
                    <bold>FMNH 255454</bold>
                  </td><td rowspan="1" colspan="1">
                    <bold>FMNH 270493</bold>
                  </td><td rowspan="1" colspan="1">
                    <bold>FMNH 270492</bold>
                  </td><td rowspan="1" colspan="1">
                    <bold>FMNH 265806</bold>
                  </td><td rowspan="1" colspan="1">
                    <bold>NCSM 79472</bold>
                  </td><td rowspan="1" colspan="1">
                    <bold>ZMMU R-14917</bold>
                  </td><td rowspan="1" colspan="1">
                    <bold>NCSM 80100</bold>
                  </td><td rowspan="1" colspan="1">
                    <bold>ZMKU R 00947</bold>
                  </td><td rowspan="1" colspan="1">
                    <bold>ZMKU R 00946</bold>
                  </td></tr><tr><td rowspan="1" colspan="1">
                    <bold>Sex</bold>
                  </td><td rowspan="1" colspan="1">♀</td><td rowspan="1" colspan="1">♂</td><td rowspan="1" colspan="1">♂</td><td rowspan="1" colspan="1">♀</td><td rowspan="1" colspan="1">♀</td><td rowspan="1" colspan="1">♀</td><td rowspan="1" colspan="1">♀</td><td rowspan="1" colspan="1">♂</td><td rowspan="1" colspan="1">♂</td><td rowspan="1" colspan="1">♂</td><td rowspan="1" colspan="1">♀</td><td rowspan="1" colspan="1">♀</td><td rowspan="1" colspan="1">♀</td><td rowspan="1" colspan="1">♀</td><td rowspan="1" colspan="1">♀</td></tr><tr><td rowspan="1" colspan="1">Expanded subdigital lamellae on 4<sup>th</sup> toe (<abbrev xmlns:xlink="http://www.w3.org/1999/xlink" xlink:title="Expanded subdigital lamellae on 4th toe" id="ABBRID0E6ICK" xlink:type="simple">TL4E</abbrev>)</td><td rowspan="1" colspan="1">9R/8L</td><td rowspan="1" colspan="1">8</td><td rowspan="1" colspan="1">8</td><td rowspan="1" colspan="1">10</td><td rowspan="1" colspan="1">9</td><td rowspan="1" colspan="1">9</td><td rowspan="1" colspan="1">10</td><td rowspan="1" colspan="1">10</td><td rowspan="1" colspan="1">8</td><td rowspan="1" colspan="1">10</td><td rowspan="1" colspan="1">9</td><td rowspan="1" colspan="1">8</td><td rowspan="1" colspan="1">10</td><td rowspan="1" colspan="1">9R/9L</td><td rowspan="1" colspan="1">9R/9L</td></tr><tr><td rowspan="1" colspan="1">Unmodified subdigital lamellae on 4<sup>th</sup> toe (<abbrev xmlns:xlink="http://www.w3.org/1999/xlink" xlink:title="Unmodified subdigital lamellae on 4th toe" id="ABBRID0EXKCK" xlink:type="simple">TL4U</abbrev>)</td><td rowspan="1" colspan="1">12R/11L</td><td rowspan="1" colspan="1">13</td><td rowspan="1" colspan="1">11</td><td rowspan="1" colspan="1">10</td><td rowspan="1" colspan="1">11</td><td rowspan="1" colspan="1">10</td><td rowspan="1" colspan="1">11</td><td rowspan="1" colspan="1">11</td><td rowspan="1" colspan="1">11</td><td rowspan="1" colspan="1">11</td><td rowspan="1" colspan="1">12</td><td rowspan="1" colspan="1">10</td><td rowspan="1" colspan="1">10</td><td rowspan="1" colspan="1">13R/13L</td><td rowspan="1" colspan="1">12R/13L</td></tr><tr><td rowspan="1" colspan="1">Total subdigital lamellae 4<sup>th</sup> toe (<abbrev xmlns:xlink="http://www.w3.org/1999/xlink" xlink:title="Total subdigital lamellae 4th toe" id="ABBRID0EPMCK" xlink:type="simple">TL4T</abbrev>)</td><td rowspan="1" colspan="1">21R/19L</td><td rowspan="1" colspan="1">21</td><td rowspan="1" colspan="1">13</td><td rowspan="1" colspan="1">16</td><td rowspan="1" colspan="1">17</td><td rowspan="1" colspan="1">16</td><td rowspan="1" colspan="1">21</td><td rowspan="1" colspan="1">21</td><td rowspan="1" colspan="1">19</td><td rowspan="1" colspan="1">21</td><td rowspan="1" colspan="1">21</td><td rowspan="1" colspan="1">18</td><td rowspan="1" colspan="1">20</td><td rowspan="1" colspan="1">22R/22L</td><td rowspan="1" colspan="1">21R/22L</td></tr><tr><td rowspan="1" colspan="1">Expanded subdigital lamellae on 4<sup>th</sup> finger (<abbrev xmlns:xlink="http://www.w3.org/1999/xlink" xlink:title="Expanded subdigital lamellae on 4th finger" id="ABBRID0EHOCK" xlink:type="simple">FL4E</abbrev>)</td><td rowspan="1" colspan="1">8R/8L</td><td rowspan="1" colspan="1">8</td><td rowspan="1" colspan="1">6</td><td rowspan="1" colspan="1">6</td><td rowspan="1" colspan="1">7</td><td rowspan="1" colspan="1">6</td><td rowspan="1" colspan="1">8</td><td rowspan="1" colspan="1">8</td><td rowspan="1" colspan="1">8</td><td rowspan="1" colspan="1">8</td><td rowspan="1" colspan="1">9</td><td rowspan="1" colspan="1">7</td><td rowspan="1" colspan="1">9</td><td rowspan="1" colspan="1">8R/8L</td><td rowspan="1" colspan="1">8R/8L</td></tr><tr><td rowspan="1" colspan="1">Unmodified subdigital lamellae on 4<sup>th</sup> finger (<abbrev xmlns:xlink="http://www.w3.org/1999/xlink" xlink:title="Unmodified subdigital lamellae on 4th finger" id="ABBRID0E6PCK" xlink:type="simple">FL4U</abbrev>)</td><td rowspan="1" colspan="1">10R/10L</td><td rowspan="1" colspan="1">12</td><td rowspan="1" colspan="1">9</td><td rowspan="1" colspan="1">9</td><td rowspan="1" colspan="1">9</td><td rowspan="1" colspan="1">9</td><td rowspan="1" colspan="1">10</td><td rowspan="1" colspan="1">10</td><td rowspan="1" colspan="1">10</td><td rowspan="1" colspan="1">10</td><td rowspan="1" colspan="1">8</td><td rowspan="1" colspan="1">9</td><td rowspan="1" colspan="1">10</td><td rowspan="1" colspan="1">11R/10L</td><td rowspan="1" colspan="1">12R/12L</td></tr><tr><td rowspan="1" colspan="1">Total subdigital lamellae 4<sup>th</sup> finger (<abbrev xmlns:xlink="http://www.w3.org/1999/xlink" xlink:title="Total subdigital lamellae 4th finger" id="ABBRID0EXRCK" xlink:type="simple">FL4T</abbrev>)</td><td rowspan="1" colspan="1">18R/18L</td><td rowspan="1" colspan="1">20</td><td rowspan="1" colspan="1">15</td><td rowspan="1" colspan="1">15</td><td rowspan="1" colspan="1">18</td><td rowspan="1" colspan="1">15</td><td rowspan="1" colspan="1">18</td><td rowspan="1" colspan="1">18</td><td rowspan="1" colspan="1">18</td><td rowspan="1" colspan="1">18</td><td rowspan="1" colspan="1">17</td><td rowspan="1" colspan="1">16</td><td rowspan="1" colspan="1">19</td><td rowspan="1" colspan="1">19R/18L</td><td rowspan="1" colspan="1">20R/20L</td></tr><tr><td rowspan="1" colspan="1">Enlarged femoral scales (<abbrev xmlns:xlink="http://www.w3.org/1999/xlink" xlink:title="Enlarged femoral scales" id="ABBRID0ENTCK" xlink:type="simple">R/L</abbrev>)</td><td rowspan="1" colspan="1">6R/6L</td><td rowspan="1" colspan="1">7R/7L</td><td rowspan="1" colspan="1">10R/10L</td><td rowspan="1" colspan="1">9R/8L</td><td rowspan="1" colspan="1">10R/9L</td><td rowspan="1" colspan="1">8R/9L</td><td rowspan="1" colspan="1">9R/7L</td><td rowspan="1" colspan="1">8R/9L</td><td rowspan="1" colspan="1">9R/9L</td><td rowspan="1" colspan="1">8R/8L</td><td rowspan="1" colspan="1">9R/8L</td><td rowspan="1" colspan="1">7R/8L</td><td rowspan="1" colspan="1">7R/8L</td><td rowspan="1" colspan="1">8R/8L</td><td rowspan="1" colspan="1">6R/8L</td></tr><tr><td rowspan="1" colspan="1">Total enlarged femoral scales (<abbrev xmlns:xlink="http://www.w3.org/1999/xlink" xlink:title="Total enlarged femoral scales" id="ABBRID0EDVCK" xlink:type="simple">FS</abbrev>)</td><td rowspan="1" colspan="1">12</td><td rowspan="1" colspan="1">14</td><td rowspan="1" colspan="1">20</td><td rowspan="1" colspan="1">17</td><td rowspan="1" colspan="1">19</td><td rowspan="1" colspan="1">17</td><td rowspan="1" colspan="1">16</td><td rowspan="1" colspan="1">17</td><td rowspan="1" colspan="1">18</td><td rowspan="1" colspan="1">16</td><td rowspan="1" colspan="1">17</td><td rowspan="1" colspan="1">15</td><td rowspan="1" colspan="1">15</td><td rowspan="1" colspan="1">16</td><td rowspan="1" colspan="1">14</td></tr><tr><td rowspan="1" colspan="1">Total femoral pores in males (<abbrev xmlns:xlink="http://www.w3.org/1999/xlink" xlink:title="Total femoral pores in males" id="ABBRID0EZWCK" xlink:type="simple">FP</abbrev>)</td><td rowspan="1" colspan="1">/</td><td rowspan="1" colspan="1">14</td><td rowspan="1" colspan="1">14</td><td rowspan="1" colspan="1">/</td><td rowspan="1" colspan="1">/</td><td rowspan="1" colspan="1">/</td><td rowspan="1" colspan="1">/</td><td rowspan="1" colspan="1">14</td><td rowspan="1" colspan="1">15</td><td rowspan="1" colspan="1">13</td><td rowspan="1" colspan="1">/</td><td rowspan="1" colspan="1">/</td><td rowspan="1" colspan="1">/</td><td rowspan="1" colspan="1">/</td><td rowspan="1" colspan="1">/</td></tr><tr><td rowspan="1" colspan="1">Enlarged precloacal scales (<abbrev xmlns:xlink="http://www.w3.org/1999/xlink" xlink:title="Enlarged precloacal scales" id="ABBRID0EPYCK" xlink:type="simple">PCS</abbrev>)</td><td rowspan="1" colspan="1">12</td><td rowspan="1" colspan="1">16</td><td rowspan="1" colspan="1">13</td><td rowspan="1" colspan="1">13</td><td rowspan="1" colspan="1">13</td><td rowspan="1" colspan="1">13</td><td rowspan="1" colspan="1">15</td><td rowspan="1" colspan="1">13</td><td rowspan="1" colspan="1">13</td><td rowspan="1" colspan="1">13</td><td rowspan="1" colspan="1">12</td><td rowspan="1" colspan="1">13</td><td rowspan="1" colspan="1">13</td><td rowspan="1" colspan="1">15</td><td rowspan="1" colspan="1">15</td></tr><tr><td rowspan="1" colspan="1">Precloacal pores in males (<abbrev xmlns:xlink="http://www.w3.org/1999/xlink" xlink:title="Precloacal pores in males" id="ABBRID0EF1CK" xlink:type="simple">PP</abbrev>)</td><td rowspan="1" colspan="1">/</td><td rowspan="1" colspan="1">16</td><td rowspan="1" colspan="1">/</td><td rowspan="1" colspan="1">/</td><td rowspan="1" colspan="1">/</td><td rowspan="1" colspan="1">/</td><td rowspan="1" colspan="1">13</td><td rowspan="1" colspan="1">13</td><td rowspan="1" colspan="1">13</td><td rowspan="1" colspan="1">13</td><td rowspan="1" colspan="1">/</td><td rowspan="1" colspan="1">/</td><td rowspan="1" colspan="1">/</td><td rowspan="1" colspan="1">/</td><td rowspan="1" colspan="1">/</td></tr><tr><td rowspan="1" colspan="1">Postcloacal tubercles (<abbrev xmlns:xlink="http://www.w3.org/1999/xlink" xlink:title="Postcloacal tubercles" id="ABBRID0E22CK" xlink:type="simple">PCT</abbrev>)</td><td rowspan="1" colspan="1">1R/1L</td><td rowspan="1" colspan="1">3</td><td rowspan="1" colspan="1">3</td><td rowspan="1" colspan="1">2</td><td rowspan="1" colspan="1">1</td><td rowspan="1" colspan="1">2</td><td rowspan="1" colspan="1">0</td><td rowspan="1" colspan="1">0</td><td rowspan="1" colspan="1">0</td><td rowspan="1" colspan="1">0</td><td rowspan="1" colspan="1">2</td><td rowspan="1" colspan="1">3</td><td rowspan="1" colspan="1">4</td><td rowspan="1" colspan="1">2R/2L</td><td rowspan="1" colspan="1">3R/3L</td></tr><tr><td rowspan="1" colspan="1">Body bands (<abbrev xmlns:xlink="http://www.w3.org/1999/xlink" xlink:title="Body bands" id="ABBRID0ER4CK" xlink:type="simple">BB</abbrev>)</td><td rowspan="1" colspan="1">5</td><td rowspan="1" colspan="1">5</td><td rowspan="1" colspan="1">6</td><td rowspan="1" colspan="1">6</td><td rowspan="1" colspan="1">6</td><td rowspan="1" colspan="1">6</td><td rowspan="1" colspan="1">3</td><td rowspan="1" colspan="1">4</td><td rowspan="1" colspan="1">3</td><td rowspan="1" colspan="1">3</td><td rowspan="1" colspan="1">3</td><td rowspan="1" colspan="1">3</td><td rowspan="1" colspan="1">3</td><td rowspan="1" colspan="1">3</td><td rowspan="1" colspan="1">4</td></tr><tr><td rowspan="1" colspan="16">
                    <bold>Categorical data</bold>
                  </td></tr><tr><td rowspan="1" colspan="1">Small tubercles on flank (<abbrev xmlns:xlink="http://www.w3.org/1999/xlink" xlink:title="Small tubercles on flank" id="ABBRID0EO6CK" xlink:type="simple">FKT</abbrev>)</td><td rowspan="1" colspan="1">present</td><td rowspan="1" colspan="1">present</td><td rowspan="1" colspan="1">present</td><td rowspan="1" colspan="1">present</td><td rowspan="1" colspan="1">present</td><td rowspan="1" colspan="1">present</td><td rowspan="1" colspan="1">present</td><td rowspan="1" colspan="1">present</td><td rowspan="1" colspan="1">present</td><td rowspan="1" colspan="1">present</td><td rowspan="1" colspan="1">present</td><td rowspan="1" colspan="1">present</td><td rowspan="1" colspan="1">present</td><td rowspan="1" colspan="1">present</td><td rowspan="1" colspan="1">present</td></tr><tr><td rowspan="1" colspan="1">Dorsolateral caudal tubercles (<abbrev xmlns:xlink="http://www.w3.org/1999/xlink" xlink:title="Dorsolateral caudal tubercles" id="ABBRID0EEBDK" xlink:type="simple">DCT</abbrev>)</td><td rowspan="1" colspan="1">large</td><td rowspan="1" colspan="1">large</td><td rowspan="1" colspan="1">small</td><td rowspan="1" colspan="1">small</td><td rowspan="1" colspan="1">small</td><td rowspan="1" colspan="1">small</td><td rowspan="1" colspan="1">small</td><td rowspan="1" colspan="1">small</td><td rowspan="1" colspan="1">small</td><td rowspan="1" colspan="1">small</td><td rowspan="1" colspan="1">small</td><td rowspan="1" colspan="1">small</td><td rowspan="1" colspan="1">small</td><td rowspan="1" colspan="1">large</td><td rowspan="1" colspan="1">large</td></tr><tr><td rowspan="1" colspan="1">Ventrolateral caudal fringe narrow or wide (<abbrev xmlns:xlink="http://www.w3.org/1999/xlink" xlink:title="Ventrolateral caudal fringe narrow or wide" id="ABBRID0E1CDK" xlink:type="simple">VLF1</abbrev>)</td><td rowspan="1" colspan="1">wide</td><td rowspan="1" colspan="1">wide</td><td rowspan="1" colspan="1">narrow</td><td rowspan="1" colspan="1">narrow</td><td rowspan="1" colspan="1">narrow</td><td rowspan="1" colspan="1">narrow</td><td rowspan="1" colspan="1">narrow</td><td rowspan="1" colspan="1">narrow</td><td rowspan="1" colspan="1">narrow</td><td rowspan="1" colspan="1">narrow</td><td rowspan="1" colspan="1">narrow</td><td rowspan="1" colspan="1">narrow</td><td rowspan="1" colspan="1">narrow</td><td rowspan="1" colspan="1">wide</td><td rowspan="1" colspan="1">wide</td></tr><tr><td rowspan="1" colspan="1">Ventrolateral caudal fringe scales generally homogenous (<abbrev xmlns:xlink="http://www.w3.org/1999/xlink" xlink:title="Ventrolateral caudal fringe scales generally homogenous" id="ABBRID0EQEDK" xlink:type="simple">VLF2</abbrev>)</td><td rowspan="1" colspan="1">no</td><td rowspan="1" colspan="1">no</td><td rowspan="1" colspan="1">no</td><td rowspan="1" colspan="1">no</td><td rowspan="1" colspan="1">no</td><td rowspan="1" colspan="1">no</td><td rowspan="1" colspan="1">yes</td><td rowspan="1" colspan="1">yes</td><td rowspan="1" colspan="1">yes</td><td rowspan="1" colspan="1">yes</td><td rowspan="1" colspan="1">yes</td><td rowspan="1" colspan="1">yes</td><td rowspan="1" colspan="1">yes</td><td rowspan="1" colspan="1">yes</td><td rowspan="1" colspan="1">yes</td></tr><tr><td rowspan="1" colspan="1">Tail cross-section (<abbrev xmlns:xlink="http://www.w3.org/1999/xlink" xlink:title="Tail cross-section" id="ABBRID0EGGDK" xlink:type="simple">TLcross</abbrev>)</td><td rowspan="1" colspan="1">square</td><td rowspan="1" colspan="1">/</td><td rowspan="1" colspan="1">circular</td><td rowspan="1" colspan="1">circular</td><td rowspan="1" colspan="1">circular</td><td rowspan="1" colspan="1">circular</td><td rowspan="1" colspan="1">circular</td><td rowspan="1" colspan="1">circular</td><td rowspan="1" colspan="1">circular</td><td rowspan="1" colspan="1">circular</td><td rowspan="1" colspan="1">circular</td><td rowspan="1" colspan="1">circular</td><td rowspan="1" colspan="1">circular</td><td rowspan="1" colspan="1">square</td><td rowspan="1" colspan="1">square</td></tr><tr><td rowspan="1" colspan="1">Slightly enlarged medial subcaudals (<abbrev xmlns:xlink="http://www.w3.org/1999/xlink" xlink:title="Slightly enlarged medial subcaudals" id="ABBRID0E3HDK" xlink:type="simple">SC1</abbrev>)</td><td rowspan="1" colspan="1">present</td><td rowspan="1" colspan="1">present</td><td rowspan="1" colspan="1">present</td><td rowspan="1" colspan="1">present</td><td rowspan="1" colspan="1">present</td><td rowspan="1" colspan="1">present</td><td rowspan="1" colspan="1">/</td><td rowspan="1" colspan="1">present</td><td rowspan="1" colspan="1">present</td><td rowspan="1" colspan="1">present</td><td rowspan="1" colspan="1">present</td><td rowspan="1" colspan="1">present</td><td rowspan="1" colspan="1">present</td><td rowspan="1" colspan="1">absent</td><td rowspan="1" colspan="1">absent</td></tr><tr><td rowspan="1" colspan="1">Single enlarged medial subcaudal (<abbrev xmlns:xlink="http://www.w3.org/1999/xlink" xlink:title="Single enlarged medial subcaudal" id="ABBRID0ESJDK" xlink:type="simple">SC2</abbrev>)</td><td rowspan="1" colspan="1">absent</td><td rowspan="1" colspan="1">absent</td><td rowspan="1" colspan="1">absent</td><td rowspan="1" colspan="1">absent</td><td rowspan="1" colspan="1">absent</td><td rowspan="1" colspan="1">absent</td><td rowspan="1" colspan="1">/</td><td rowspan="1" colspan="1">absent</td><td rowspan="1" colspan="1">absent</td><td rowspan="1" colspan="1">absent</td><td rowspan="1" colspan="1">absent</td><td rowspan="1" colspan="1">absent</td><td rowspan="1" colspan="1">absent</td><td rowspan="1" colspan="1">present</td><td rowspan="1" colspan="1">present</td></tr><tr><td rowspan="1" colspan="1">Enlarged medial subcaudals intermittent, medially furrowed, posteriorly emarginate (<abbrev xmlns:xlink="http://www.w3.org/1999/xlink" xlink:title="Enlarged medial subcaudals intermittent, medially furrowed, posteriorly emarginate" id="ABBRID0EILDK" xlink:type="simple">SC3</abbrev>)</td><td rowspan="1" colspan="1">no</td><td rowspan="1" colspan="1">no</td><td rowspan="1" colspan="1">no</td><td rowspan="1" colspan="1">no</td><td rowspan="1" colspan="1">no</td><td rowspan="1" colspan="1">no</td><td rowspan="1" colspan="1">/</td><td rowspan="1" colspan="1">no</td><td rowspan="1" colspan="1">no</td><td rowspan="1" colspan="1">no</td><td rowspan="1" colspan="1">no</td><td rowspan="1" colspan="1">no</td><td rowspan="1" colspan="1">no</td><td rowspan="1" colspan="1">no</td><td rowspan="1" colspan="1">no</td></tr><tr><td rowspan="1" colspan="16">
                    <bold>Morphometric data</bold>
                  </td></tr><tr><td rowspan="1" colspan="1">
                    <abbrev xmlns:xlink="http://www.w3.org/1999/xlink" xlink:title="snout-vent length, taken from the tip of the snout to the vent" id="ABBRID0EFNDK" xlink:type="simple">SVL</abbrev>
                  </td><td rowspan="1" colspan="1">60.1</td><td rowspan="1" colspan="1">70.2</td><td rowspan="1" colspan="1">66.5</td><td rowspan="1" colspan="1">68.1</td><td rowspan="1" colspan="1">69.3</td><td rowspan="1" colspan="1">46.6</td><td rowspan="1" colspan="1">83.6</td><td rowspan="1" colspan="1">70.2</td><td rowspan="1" colspan="1">74.1</td><td rowspan="1" colspan="1">73.8</td><td rowspan="1" colspan="1">78.0</td><td rowspan="1" colspan="1">87.1</td><td rowspan="1" colspan="1">77.7</td><td rowspan="1" colspan="1">73.9</td><td rowspan="1" colspan="1">68.1</td></tr><tr><td rowspan="1" colspan="1">
                    <bold>Species</bold>
                  </td><td rowspan="1" colspan="1">
                    <bold>
                      <italic>
                        <tp:taxon-name><tp:taxon-name-part taxon-name-part-type="genus" reg="Cyrtodactylus">C.</tp:taxon-name-part><tp:taxon-name-part taxon-name-part-type="species" reg="kochangensis">kochangensis</tp:taxon-name-part></tp:taxon-name>
                      </italic>
                    </bold>
                  </td><td rowspan="1" colspan="1">
                    <bold>
                      <tp:taxon-name><tp:taxon-name-part taxon-name-part-type="genus" reg="Cyrtodactylus">C.</tp:taxon-name-part><tp:taxon-name-part taxon-name-part-type="uncertainty-rank">cf.</tp:taxon-name-part><tp:taxon-name-part taxon-name-part-type="species" reg="kochangensis">kochangensis</tp:taxon-name-part></tp:taxon-name>
                    </bold>
                  </td><td rowspan="1" colspan="4">
                    <bold>
                      <italic>
                        <tp:taxon-name><tp:taxon-name-part taxon-name-part-type="genus" reg="Cyrtodactylus">C.</tp:taxon-name-part><tp:taxon-name-part taxon-name-part-type="species" reg="ngati">ngati</tp:taxon-name-part></tp:taxon-name>
                      </italic>
                    </bold>
                  </td><td rowspan="1" colspan="3">
                    <bold><italic><tp:taxon-name><tp:taxon-name-part taxon-name-part-type="genus" reg="Cyrtodactylus">C.</tp:taxon-name-part><tp:taxon-name-part taxon-name-part-type="species" reg="ngati">ngati</tp:taxon-name-part></tp:taxon-name></italic>3</bold>
                  </td><td rowspan="1" colspan="1">
                    <bold><italic><tp:taxon-name><tp:taxon-name-part taxon-name-part-type="genus" reg="Cyrtodactylus">C.</tp:taxon-name-part><tp:taxon-name-part taxon-name-part-type="species" reg="ngati">ngati</tp:taxon-name-part></tp:taxon-name></italic>4</bold>
                  </td><td rowspan="1" colspan="1">
                    <bold><tp:taxon-name><tp:taxon-name-part taxon-name-part-type="genus" reg="Cyrtodactylus">C.</tp:taxon-name-part><tp:taxon-name-part taxon-name-part-type="uncertainty-rank">cf.</tp:taxon-name-part><tp:taxon-name-part taxon-name-part-type="species" reg="ngati">ngati</tp:taxon-name-part></tp:taxon-name>1</bold>
                  </td><td rowspan="1" colspan="2">
                    <bold><tp:taxon-name><tp:taxon-name-part taxon-name-part-type="genus" reg="Cyrtodactylus">C.</tp:taxon-name-part><tp:taxon-name-part taxon-name-part-type="uncertainty-rank">cf.</tp:taxon-name-part><tp:taxon-name-part taxon-name-part-type="species" reg="ngati">ngati</tp:taxon-name-part></tp:taxon-name>2</bold>
                  </td><td rowspan="1" colspan="2">
                    <bold>
                      <italic>
                        <tp:taxon-name><tp:taxon-name-part taxon-name-part-type="genus" reg="Cyrtodactylus">C.</tp:taxon-name-part><tp:taxon-name-part taxon-name-part-type="species" reg="rivularis">rivularis</tp:taxon-name-part></tp:taxon-name>
                      </italic>
                    </bold>
                  </td></tr><tr><td rowspan="1" colspan="1">
                    <bold>Institutional catalog number</bold>
                  </td><td rowspan="1" colspan="1">
                    <bold>ZMKU R 00945</bold>
                  </td><td rowspan="1" colspan="1">
                    <bold>THNHM 01667</bold>
                  </td><td rowspan="1" colspan="1">
                    <bold>HNUE-R00111</bold>
                  </td><td rowspan="1" colspan="1">
                    <bold>IEBR 4829</bold>
                  </td><td rowspan="1" colspan="1">
                    <bold>VNUF R.2020.12</bold>
                  </td><td rowspan="1" colspan="1">
                    <bold>HNUE-R00112</bold>
                  </td><td rowspan="1" colspan="1">
                    <bold>FMNH 255454</bold>
                  </td><td rowspan="1" colspan="1">
                    <bold>FMNH 270493</bold>
                  </td><td rowspan="1" colspan="1">
                    <bold>FMNH 270492</bold>
                  </td><td rowspan="1" colspan="1">
                    <bold>FMNH 265806</bold>
                  </td><td rowspan="1" colspan="1">
                    <bold>NCSM 79472</bold>
                  </td><td rowspan="1" colspan="1">
                    <bold>ZMMU R-14917</bold>
                  </td><td rowspan="1" colspan="1">
                    <bold>NCSM 80100</bold>
                  </td><td rowspan="1" colspan="1">
                    <bold>ZMKU R 00947</bold>
                  </td><td rowspan="1" colspan="1">
                    <bold>ZMKU R 00946</bold>
                  </td></tr><tr><td rowspan="1" colspan="1">
                    <bold>Sex</bold>
                  </td><td rowspan="1" colspan="1">♀</td><td rowspan="1" colspan="1">♂</td><td rowspan="1" colspan="1">♂</td><td rowspan="1" colspan="1">♀</td><td rowspan="1" colspan="1">♀</td><td rowspan="1" colspan="1">♀</td><td rowspan="1" colspan="1">♀</td><td rowspan="1" colspan="1">♂</td><td rowspan="1" colspan="1">♂</td><td rowspan="1" colspan="1">♂</td><td rowspan="1" colspan="1">♀</td><td rowspan="1" colspan="1">♀</td><td rowspan="1" colspan="1">♀</td><td rowspan="1" colspan="1">♀</td><td rowspan="1" colspan="1">♀</td></tr><tr><td rowspan="1" colspan="1">
                    <abbrev xmlns:xlink="http://www.w3.org/1999/xlink" xlink:title="axilla to groin length, taken from the posterior margin of the forelimb at its insertion point on the body to the anterior margin of the hind limb at its insertion point on the body" id="ABBRID0EMYDK" xlink:type="simple">AG</abbrev>
                  </td><td rowspan="1" colspan="1">29.0</td><td rowspan="1" colspan="1">31.5</td><td rowspan="1" colspan="1">28.8</td><td rowspan="1" colspan="1">29.8</td><td rowspan="1" colspan="1">30.2</td><td rowspan="1" colspan="1">19.7</td><td rowspan="1" colspan="1">41.3</td><td rowspan="1" colspan="1">35.4</td><td rowspan="1" colspan="1">37.0</td><td rowspan="1" colspan="1">31.3</td><td rowspan="1" colspan="1">38.2</td><td rowspan="1" colspan="1">41.9</td><td rowspan="1" colspan="1">36.8</td><td rowspan="1" colspan="1">34.8</td><td rowspan="1" colspan="1">33.2</td></tr><tr><td rowspan="1" colspan="1">
                    <abbrev xmlns:xlink="http://www.w3.org/1999/xlink" xlink:title="humeral length, taken from the proximal end of the humerus at its insertion point in the glenoid fossa to the distal margin of the elbow while flexed 90°" id="ABBRID0EC1DK" xlink:type="simple">HumL</abbrev>
                  </td><td rowspan="1" colspan="1">6.5</td><td rowspan="1" colspan="1">10.2</td><td rowspan="1" colspan="1">7.9</td><td rowspan="1" colspan="1">8.1</td><td rowspan="1" colspan="1">8.5</td><td rowspan="1" colspan="1">5.6</td><td rowspan="1" colspan="1">8.6</td><td rowspan="1" colspan="1">8.7</td><td rowspan="1" colspan="1">8.6</td><td rowspan="1" colspan="1">6.9</td><td rowspan="1" colspan="1">8.7</td><td rowspan="1" colspan="1">11.5</td><td rowspan="1" colspan="1">9.2</td><td rowspan="1" colspan="1">8.1</td><td rowspan="1" colspan="1">7.6</td></tr><tr><td rowspan="1" colspan="1">
                    <abbrev xmlns:xlink="http://www.w3.org/1999/xlink" xlink:title="forearm length, taken on the ventral surface from the posterior margin of the elbow while flexed 90° to the inflection of the flexed wrist" id="ABBRID0EY2DK" xlink:type="simple">ForL</abbrev>
                  </td><td rowspan="1" colspan="1">7.6</td><td rowspan="1" colspan="1">8.6</td><td rowspan="1" colspan="1">9.2</td><td rowspan="1" colspan="1">10.0</td><td rowspan="1" colspan="1">10.1</td><td rowspan="1" colspan="1">6.5</td><td rowspan="1" colspan="1">10.2</td><td rowspan="1" colspan="1">9.3</td><td rowspan="1" colspan="1">10.4</td><td rowspan="1" colspan="1">10.0</td><td rowspan="1" colspan="1">10.3</td><td rowspan="1" colspan="1">10.4</td><td rowspan="1" colspan="1">10.7</td><td rowspan="1" colspan="1">9.7</td><td rowspan="1" colspan="1">9.1</td></tr><tr><td rowspan="1" colspan="1">
                    <abbrev xmlns:xlink="http://www.w3.org/1999/xlink" xlink:title="femur length, taken from the proximal end of the femur at its insertion point in the acetabulum to the distal margin of the knee while flexed 90°" id="ABBRID0EO4DK" xlink:type="simple">FemL</abbrev>
                  </td><td rowspan="1" colspan="1">10.4</td><td rowspan="1" colspan="1">12.1</td><td rowspan="1" colspan="1">11.5</td><td rowspan="1" colspan="1">11.5</td><td rowspan="1" colspan="1">11.5</td><td rowspan="1" colspan="1">7.6</td><td rowspan="1" colspan="1">13.7</td><td rowspan="1" colspan="1">12.7</td><td rowspan="1" colspan="1">13.0</td><td rowspan="1" colspan="1">13.1</td><td rowspan="1" colspan="1">13.1</td><td rowspan="1" colspan="1">15.2</td><td rowspan="1" colspan="1">14.2</td><td rowspan="1" colspan="1">11.4</td><td rowspan="1" colspan="1">10.4</td></tr><tr><td rowspan="1" colspan="1">
                    <abbrev xmlns:xlink="http://www.w3.org/1999/xlink" xlink:title="tibia length, taken on the ventral surface from the posterior margin of the knee while flexed 90° to the base of the heel" id="ABBRID0EE6DK" xlink:type="simple">TibL</abbrev>
                  </td><td rowspan="1" colspan="1">8.4</td><td rowspan="1" colspan="1">11.8</td><td rowspan="1" colspan="1">10.8</td><td rowspan="1" colspan="1">11.1</td><td rowspan="1" colspan="1">11.8</td><td rowspan="1" colspan="1">7.8</td><td rowspan="1" colspan="1">12.5</td><td rowspan="1" colspan="1">11.8</td><td rowspan="1" colspan="1">11.2</td><td rowspan="1" colspan="1">11.1</td><td rowspan="1" colspan="1">12.8</td><td rowspan="1" colspan="1">12.6</td><td rowspan="1" colspan="1">12.7</td><td rowspan="1" colspan="1">11.2</td><td rowspan="1" colspan="1">10.3</td></tr><tr><td rowspan="1" colspan="1">
                    <abbrev xmlns:xlink="http://www.w3.org/1999/xlink" xlink:title="head length, the distance from the posterior margin of the retroarticular process of the lower jaw to the tip of the snout" id="ABBRID0E1AEK" xlink:type="simple">HL</abbrev>
                  </td><td rowspan="1" colspan="1">17.3</td><td rowspan="1" colspan="1">18.3</td><td rowspan="1" colspan="1">20.1</td><td rowspan="1" colspan="1">20.4</td><td rowspan="1" colspan="1">20.7</td><td rowspan="1" colspan="1">16.1</td><td rowspan="1" colspan="1">21.7</td><td rowspan="1" colspan="1">20.6</td><td rowspan="1" colspan="1">20.3</td><td rowspan="1" colspan="1">20.7</td><td rowspan="1" colspan="1">21.2</td><td rowspan="1" colspan="1">22.1</td><td rowspan="1" colspan="1">21.4</td><td rowspan="1" colspan="1">20.3</td><td rowspan="1" colspan="1">19.3</td></tr><tr><td rowspan="1" colspan="1">
                    <abbrev xmlns:xlink="http://www.w3.org/1999/xlink" xlink:title="head width, measured at the angle of the jaws" id="ABBRID0EQCEK" xlink:type="simple">HW</abbrev>
                  </td><td rowspan="1" colspan="1">11.6</td><td rowspan="1" colspan="1">12.1</td><td rowspan="1" colspan="1">12.6</td><td rowspan="1" colspan="1">12.0</td><td rowspan="1" colspan="1">11.8</td><td rowspan="1" colspan="1">8.8</td><td rowspan="1" colspan="1">13.8</td><td rowspan="1" colspan="1">12.5</td><td rowspan="1" colspan="1">13.0</td><td rowspan="1" colspan="1">12.3</td><td rowspan="1" colspan="1">12.7</td><td rowspan="1" colspan="1">14.8</td><td rowspan="1" colspan="1">13.5</td><td rowspan="1" colspan="1">14.9</td><td rowspan="1" colspan="1">13.7</td></tr><tr><td rowspan="1" colspan="1">
                    <abbrev xmlns:xlink="http://www.w3.org/1999/xlink" xlink:title="head depth, the maximum height of head measured from the occiput to base of the lower jaw posterior to the eyes" id="ABBRID0EGEEK" xlink:type="simple">HD</abbrev>
                  </td><td rowspan="1" colspan="1">6.5</td><td rowspan="1" colspan="1">7.8</td><td rowspan="1" colspan="1">7.4</td><td rowspan="1" colspan="1">7.2</td><td rowspan="1" colspan="1">6.6</td><td rowspan="1" colspan="1">5.1</td><td rowspan="1" colspan="1">9.2</td><td rowspan="1" colspan="1">8.4</td><td rowspan="1" colspan="1">9.1</td><td rowspan="1" colspan="1">7.6</td><td rowspan="1" colspan="1">8.3</td><td rowspan="1" colspan="1">8.7</td><td rowspan="1" colspan="1">9.2</td><td rowspan="1" colspan="1">8.2</td><td rowspan="1" colspan="1">8.2</td></tr><tr><td rowspan="1" colspan="1">
                    <abbrev xmlns:xlink="http://www.w3.org/1999/xlink" xlink:title="eye diameter, the greatest horizontal diameter of the eye-ball" id="ABBRID0E3FEK" xlink:type="simple">ED</abbrev>
                  </td><td rowspan="1" colspan="1">4.2</td><td rowspan="1" colspan="1">5.2</td><td rowspan="1" colspan="1">3.8</td><td rowspan="1" colspan="1">4.1</td><td rowspan="1" colspan="1">3.4</td><td rowspan="1" colspan="1">2.6</td><td rowspan="1" colspan="1">4.9</td><td rowspan="1" colspan="1">4.9</td><td rowspan="1" colspan="1">4.9</td><td rowspan="1" colspan="1">4.8</td><td rowspan="1" colspan="1">6.5</td><td rowspan="1" colspan="1">4.6</td><td rowspan="1" colspan="1">6.0</td><td rowspan="1" colspan="1">5.8</td><td rowspan="1" colspan="1">5.6</td></tr><tr><td rowspan="1" colspan="1">
                    <abbrev xmlns:xlink="http://www.w3.org/1999/xlink" xlink:title="eye to ear distance, measured from the anterior edge of the ear opening to the posterior edge of the bony orbit" id="ABBRID0ESHEK" xlink:type="simple">EE</abbrev>
                  </td><td rowspan="1" colspan="1">5.0</td><td rowspan="1" colspan="1">4.9</td><td rowspan="1" colspan="1">5.8</td><td rowspan="1" colspan="1">5.5</td><td rowspan="1" colspan="1">5.9</td><td rowspan="1" colspan="1">4.4</td><td rowspan="1" colspan="1">6.9</td><td rowspan="1" colspan="1">6.1</td><td rowspan="1" colspan="1">6.2</td><td rowspan="1" colspan="1">5.7</td><td rowspan="1" colspan="1">5.3</td><td rowspan="1" colspan="1">6.5</td><td rowspan="1" colspan="1">6.2</td><td rowspan="1" colspan="1">6.5</td><td rowspan="1" colspan="1">6.2</td></tr><tr><td rowspan="1" colspan="1">
                    <abbrev xmlns:xlink="http://www.w3.org/1999/xlink" xlink:title="eye to snout distance or snout length, measured from anteriormost margin of the bony orbit to the tip of snout" id="ABBRID0EIJEK" xlink:type="simple">ES</abbrev>
                  </td><td rowspan="1" colspan="1">6.9</td><td rowspan="1" colspan="1">7.5</td><td rowspan="1" colspan="1">7.5</td><td rowspan="1" colspan="1">7.6</td><td rowspan="1" colspan="1">6.9</td><td rowspan="1" colspan="1">5.0</td><td rowspan="1" colspan="1">9.0</td><td rowspan="1" colspan="1">8.3</td><td rowspan="1" colspan="1">8.3</td><td rowspan="1" colspan="1">8.2</td><td rowspan="1" colspan="1">8.7</td><td rowspan="1" colspan="1">8.8</td><td rowspan="1" colspan="1">8.4</td><td rowspan="1" colspan="1">8.3</td><td rowspan="1" colspan="1">7.9</td></tr><tr><td rowspan="1" colspan="1">
                    <abbrev xmlns:xlink="http://www.w3.org/1999/xlink" xlink:title="eye to nostril distance, measured from the anterior margin of the bony orbit to the posterior margin of the external nares" id="ABBRID0E5KEK" xlink:type="simple">EN</abbrev>
                  </td><td rowspan="1" colspan="1">5.2</td><td rowspan="1" colspan="1">5.5</td><td rowspan="1" colspan="1">6.7</td><td rowspan="1" colspan="1">6.3</td><td rowspan="1" colspan="1">6.2</td><td rowspan="1" colspan="1">4.5</td><td rowspan="1" colspan="1">6.5</td><td rowspan="1" colspan="1">6.2</td><td rowspan="1" colspan="1">6.1</td><td rowspan="1" colspan="1">6.2</td><td rowspan="1" colspan="1">6.2</td><td rowspan="1" colspan="1">6.6</td><td rowspan="1" colspan="1">6.0</td><td rowspan="1" colspan="1">6.1</td><td rowspan="1" colspan="1">5.8</td></tr><tr><td rowspan="1" colspan="1">
                    <abbrev xmlns:xlink="http://www.w3.org/1999/xlink" xlink:title="interorbital distance, measured between the dorsomedial-most edges of the bony orbits" id="ABBRID0EUMEK" xlink:type="simple">IO</abbrev>
                  </td><td rowspan="1" colspan="1">4.2</td><td rowspan="1" colspan="1">4.0</td><td rowspan="1" colspan="1">5.6</td><td rowspan="1" colspan="1">5.4</td><td rowspan="1" colspan="1">5.6</td><td rowspan="1" colspan="1">4.2</td><td rowspan="1" colspan="1">6.6</td><td rowspan="1" colspan="1">5.6</td><td rowspan="1" colspan="1">5.4</td><td rowspan="1" colspan="1">5.1</td><td rowspan="1" colspan="1">4.9</td><td rowspan="1" colspan="1">3.5</td><td rowspan="1" colspan="1">5.7</td><td rowspan="1" colspan="1">5.8</td><td rowspan="1" colspan="1">5.5</td></tr><tr><td rowspan="1" colspan="1">
                    <abbrev xmlns:xlink="http://www.w3.org/1999/xlink" xlink:title="ear length, greatest oblique length across the auditory meatus" id="ABBRID0EKOEK" xlink:type="simple">EL</abbrev>
                  </td><td rowspan="1" colspan="1">1.0</td><td rowspan="1" colspan="1">1.3</td><td rowspan="1" colspan="1">0.8</td><td rowspan="1" colspan="1">0.8</td><td rowspan="1" colspan="1">0.7</td><td rowspan="1" colspan="1">0.3</td><td rowspan="1" colspan="1">1.3</td><td rowspan="1" colspan="1">1.1</td><td rowspan="1" colspan="1">1.2</td><td rowspan="1" colspan="1">1.0</td><td rowspan="1" colspan="1">1.5</td><td rowspan="1" colspan="1">1.2</td><td rowspan="1" colspan="1">0.9</td><td rowspan="1" colspan="1">1.1</td><td rowspan="1" colspan="1">1.1</td></tr><tr><td rowspan="1" colspan="1">
                    <abbrev xmlns:xlink="http://www.w3.org/1999/xlink" xlink:title="internarial distance, measured between the external nares across the rostrum" id="ABBRID0EAQEK" xlink:type="simple">IN</abbrev>
                  </td><td rowspan="1" colspan="1">1.9</td><td rowspan="1" colspan="1">2.2</td><td rowspan="1" colspan="1">2.8</td><td rowspan="1" colspan="1">2.6</td><td rowspan="1" colspan="1">2.6</td><td rowspan="1" colspan="1">2.0</td><td rowspan="1" colspan="1">2.8</td><td rowspan="1" colspan="1">2.5</td><td rowspan="1" colspan="1">2.5</td><td rowspan="1" colspan="1">2.3</td><td rowspan="1" colspan="1">2.7</td><td rowspan="1" colspan="1">2.2</td><td rowspan="1" colspan="1">2.5</td><td rowspan="1" colspan="1">2.3</td><td rowspan="1" colspan="1">2.0</td></tr><tr><td rowspan="1" colspan="1">
                    <bold>Species</bold>
                  </td><td rowspan="1" colspan="3">
                    <bold>
                      <italic>
                        <tp:taxon-name><tp:taxon-name-part taxon-name-part-type="genus" reg="Cyrtodactylus">C.</tp:taxon-name-part><tp:taxon-name-part taxon-name-part-type="species" reg="rukhadeva">rukhadeva</tp:taxon-name-part></tp:taxon-name>
                      </italic>
                    </bold>
                  </td><td rowspan="1" colspan="7">
                    <bold>
                      <tp:taxon-name><tp:taxon-name-part taxon-name-part-type="genus" reg="Cyrtodactylus">C.</tp:taxon-name-part><tp:taxon-name-part taxon-name-part-type="uncertainty-rank">cf.</tp:taxon-name-part><tp:taxon-name-part taxon-name-part-type="species" reg="rukhadeva">rukhadeva</tp:taxon-name-part></tp:taxon-name>
                    </bold>
                  </td><td rowspan="1" colspan="1">
                    <bold><italic><tp:taxon-name><tp:taxon-name-part taxon-name-part-type="genus" reg="Cyrtodactylus">C.</tp:taxon-name-part></tp:taxon-name></italic> sp. 11</bold>
                  </td><td rowspan="1" colspan="1">
                    <bold><italic><tp:taxon-name><tp:taxon-name-part taxon-name-part-type="genus" reg="Cyrtodactylus">C.</tp:taxon-name-part></tp:taxon-name></italic> sp. 13</bold>
                  </td><td rowspan="1" colspan="1">
                    <bold><italic><tp:taxon-name><tp:taxon-name-part taxon-name-part-type="genus" reg="Cyrtodactylus">C.</tp:taxon-name-part></tp:taxon-name></italic> sp. 13</bold>
                  </td><td rowspan="1" colspan="1">
                    <bold>
                      <italic>
                        <tp:taxon-name><tp:taxon-name-part taxon-name-part-type="genus" reg="Cyrtodactylus">C.</tp:taxon-name-part><tp:taxon-name-part taxon-name-part-type="species" reg="uthaiensis">uthaiensis</tp:taxon-name-part></tp:taxon-name>
                      </italic>
                    </bold>
                  </td><td rowspan="3" colspan="1"/></tr><tr><td rowspan="1" colspan="1">
                    <bold>Institutional catalog number</bold>
                  </td><td rowspan="1" colspan="1">
                    <bold>ZMMU R-16851</bold>
                  </td><td rowspan="1" colspan="1">
                    <bold>ZMMU R-16852</bold>
                  </td><td rowspan="1" colspan="1">
                    <bold>ZMKU R 00948</bold>
                  </td><td rowspan="1" colspan="1">
                    <bold>THNHM 24622</bold>
                  </td><td rowspan="1" colspan="1">
                    <bold>THNHM 24838</bold>
                  </td><td rowspan="1" colspan="1">
                    <bold>THNHM 03251</bold>
                  </td><td rowspan="1" colspan="1">
                    <bold>THNHM 03252</bold>
                  </td><td rowspan="1" colspan="1">
                    <bold>THNHM 03253</bold>
                  </td><td rowspan="1" colspan="1">
                    <bold>THNHM 03254</bold>
                  </td><td rowspan="1" colspan="1">
                    <bold>THNHM 01807</bold>
                  </td><td rowspan="1" colspan="1">
                    <bold>ZMMU R-16492</bold>
                  </td><td rowspan="1" colspan="1">
                    <bold>THNHM 00104</bold>
                  </td><td rowspan="1" colspan="1">
                    <bold>THNHM 27821</bold>
                  </td><td rowspan="1" colspan="1">
                    <bold>ZMKU R 00949</bold>
                  </td></tr><tr><td rowspan="1" colspan="1">
                    <bold>Sex</bold>
                  </td><td rowspan="1" colspan="1">♂</td><td rowspan="1" colspan="1">♀</td><td rowspan="1" colspan="1">♀</td><td rowspan="1" colspan="1">♂</td><td rowspan="1" colspan="1">♀</td><td rowspan="1" colspan="1">♂</td><td rowspan="1" colspan="1">♂</td><td rowspan="1" colspan="1">♀</td><td rowspan="1" colspan="1">♂</td><td rowspan="1" colspan="1">♂</td><td rowspan="1" colspan="1">♂</td><td rowspan="1" colspan="1">♀</td><td rowspan="1" colspan="1">♀</td><td rowspan="1" colspan="1">♂</td></tr><tr><td rowspan="1" colspan="16">
                    <bold>Meristic data</bold>
                  </td></tr><tr><td rowspan="1" colspan="1">Supralabials (<abbrev xmlns:xlink="http://www.w3.org/1999/xlink" xlink:title="Supralabials" id="ABBRID0EUZEK" xlink:type="simple">SL</abbrev>)</td><td rowspan="1" colspan="1">11</td><td rowspan="1" colspan="1">9</td><td rowspan="1" colspan="1">14</td><td rowspan="1" colspan="1">11</td><td rowspan="1" colspan="1">13</td><td rowspan="1" colspan="1">13</td><td rowspan="1" colspan="1">11</td><td rowspan="1" colspan="1">12</td><td rowspan="1" colspan="1">13</td><td rowspan="1" colspan="1">12</td><td rowspan="1" colspan="1">11</td><td rowspan="1" colspan="1">12</td><td rowspan="1" colspan="1">15</td><td rowspan="1" colspan="1">13R/15L</td><td rowspan="10" colspan="1"/></tr><tr><td rowspan="1" colspan="1">Infralabials (<abbrev xmlns:xlink="http://www.w3.org/1999/xlink" xlink:title="Infralabials" id="ABBRID0EK2EK" xlink:type="simple">IL</abbrev>)</td><td rowspan="1" colspan="1">10</td><td rowspan="1" colspan="1">11</td><td rowspan="1" colspan="1">9</td><td rowspan="1" colspan="1">10</td><td rowspan="1" colspan="1">10</td><td rowspan="1" colspan="1">10</td><td rowspan="1" colspan="1">10</td><td rowspan="1" colspan="1">10</td><td rowspan="1" colspan="1">11</td><td rowspan="1" colspan="1">10</td><td rowspan="1" colspan="1">9</td><td rowspan="1" colspan="1">10</td><td rowspan="1" colspan="1">11</td><td rowspan="1" colspan="1">10R/11L</td></tr><tr><td rowspan="1" colspan="1">Paravertebral tubercles (<abbrev xmlns:xlink="http://www.w3.org/1999/xlink" xlink:title="Paravertebral tubercles" id="ABBRID0E43EK" xlink:type="simple">PVT</abbrev>)</td><td rowspan="1" colspan="1">27</td><td rowspan="1" colspan="1">30</td><td rowspan="1" colspan="1">30</td><td rowspan="1" colspan="1">26</td><td rowspan="1" colspan="1">28</td><td rowspan="1" colspan="1">27</td><td rowspan="1" colspan="1">27</td><td rowspan="1" colspan="1">30</td><td rowspan="1" colspan="1">30</td><td rowspan="1" colspan="1">26</td><td rowspan="1" colspan="1">30</td><td rowspan="1" colspan="1">33</td><td rowspan="1" colspan="1">29</td><td rowspan="1" colspan="1">33</td></tr><tr><td rowspan="1" colspan="1">Longitudinal rows of tubercles (<abbrev xmlns:xlink="http://www.w3.org/1999/xlink" xlink:title="Longitudinal rows of tubercles" id="ABBRID0EQ5EK" xlink:type="simple">LRT</abbrev>)</td><td rowspan="1" colspan="1">19</td><td rowspan="1" colspan="1">20</td><td rowspan="1" colspan="1">19</td><td rowspan="1" colspan="1">18</td><td rowspan="1" colspan="1">19</td><td rowspan="1" colspan="1">18</td><td rowspan="1" colspan="1">18</td><td rowspan="1" colspan="1">19</td><td rowspan="1" colspan="1">19</td><td rowspan="1" colspan="1">19</td><td rowspan="1" colspan="1">18</td><td rowspan="1" colspan="1">18</td><td rowspan="1" colspan="1">20</td><td rowspan="1" colspan="1">17</td></tr><tr><td rowspan="1" colspan="1">Ventral scales (<abbrev xmlns:xlink="http://www.w3.org/1999/xlink" xlink:title="Ventral scales" id="ABBRID0EDAFK" xlink:type="simple">VS</abbrev>)</td><td rowspan="1" colspan="1">34</td><td rowspan="1" colspan="1">43</td><td rowspan="1" colspan="1">38</td><td rowspan="1" colspan="1">38</td><td rowspan="1" colspan="1">36</td><td rowspan="1" colspan="1">37</td><td rowspan="1" colspan="1">37</td><td rowspan="1" colspan="1">39</td><td rowspan="1" colspan="1">34</td><td rowspan="1" colspan="1">35</td><td rowspan="1" colspan="1">34</td><td rowspan="1" colspan="1">37</td><td rowspan="1" colspan="1">36</td><td rowspan="1" colspan="1">36</td></tr><tr><td rowspan="1" colspan="1">Ventral scales along middle of the body (<abbrev xmlns:xlink="http://www.w3.org/1999/xlink" xlink:title="Ventral scales along middle of the body" id="ABBRID0EWBFK" xlink:type="simple">VSM</abbrev>)</td><td rowspan="1" colspan="1">154</td><td rowspan="1" colspan="1">152</td><td rowspan="1" colspan="1">165</td><td rowspan="1" colspan="1">162</td><td rowspan="1" colspan="1">158</td><td rowspan="1" colspan="1">157</td><td rowspan="1" colspan="1">159</td><td rowspan="1" colspan="1">168</td><td rowspan="1" colspan="1">160</td><td rowspan="1" colspan="1">161</td><td rowspan="1" colspan="1">160</td><td rowspan="1" colspan="1">159</td><td rowspan="1" colspan="1">165</td><td rowspan="1" colspan="1">159</td></tr><tr><td rowspan="1" colspan="1">Expanded subdigital lamellae on 4<sup>th</sup> toe (<abbrev xmlns:xlink="http://www.w3.org/1999/xlink" xlink:title="Expanded subdigital lamellae on 4th toe" id="ABBRID0ELDFK" xlink:type="simple">TL4E</abbrev>)</td><td rowspan="1" colspan="1">9</td><td rowspan="1" colspan="1">9</td><td rowspan="1" colspan="1">9</td><td rowspan="1" colspan="1">8</td><td rowspan="1" colspan="1">9</td><td rowspan="1" colspan="1">9</td><td rowspan="1" colspan="1">10</td><td rowspan="1" colspan="1">9</td><td rowspan="1" colspan="1">10</td><td rowspan="1" colspan="1">10</td><td rowspan="1" colspan="1">9</td><td rowspan="1" colspan="1">9</td><td rowspan="1" colspan="1">7</td><td rowspan="1" colspan="1">8R/(broken)L</td></tr><tr><td rowspan="1" colspan="1">Unmodified subdigital lamellae on 4<sup>th</sup> toe (<abbrev xmlns:xlink="http://www.w3.org/1999/xlink" xlink:title="Unmodified subdigital lamellae on 4th toe" id="ABBRID0EAFFK" xlink:type="simple">TL4U</abbrev>)</td><td rowspan="1" colspan="1">11</td><td rowspan="1" colspan="1">11</td><td rowspan="1" colspan="1">12</td><td rowspan="1" colspan="1">11</td><td rowspan="1" colspan="1">13</td><td rowspan="1" colspan="1">12</td><td rowspan="1" colspan="1">12</td><td rowspan="1" colspan="1">15</td><td rowspan="1" colspan="1">13</td><td rowspan="1" colspan="1">13</td><td rowspan="1" colspan="1">10</td><td rowspan="1" colspan="1">12</td><td rowspan="1" colspan="1">12</td><td rowspan="1" colspan="1">12R/(broken)L</td></tr><tr><td rowspan="1" colspan="1">Total subdigital lamellae 4<sup>th</sup> toe (<abbrev xmlns:xlink="http://www.w3.org/1999/xlink" xlink:title="Total subdigital lamellae 4th toe" id="ABBRID0EVGFK" xlink:type="simple">TL4T</abbrev>)</td><td rowspan="1" colspan="1">20</td><td rowspan="1" colspan="1">18</td><td rowspan="1" colspan="1">21</td><td rowspan="1" colspan="1">19</td><td rowspan="1" colspan="1">22</td><td rowspan="1" colspan="1">21</td><td rowspan="1" colspan="1">22</td><td rowspan="1" colspan="1">14</td><td rowspan="1" colspan="1">23</td><td rowspan="1" colspan="1">23</td><td rowspan="1" colspan="1">19</td><td rowspan="1" colspan="1">21</td><td rowspan="1" colspan="1">19</td><td rowspan="1" colspan="1">20</td></tr><tr><td rowspan="1" colspan="1">Expanded subdigital lamellae on 4<sup>th</sup> finger (<abbrev xmlns:xlink="http://www.w3.org/1999/xlink" xlink:title="Expanded subdigital lamellae on 4th finger" id="ABBRID0EKIFK" xlink:type="simple">FL4E</abbrev>)</td><td rowspan="1" colspan="1">9</td><td rowspan="1" colspan="1">8</td><td rowspan="1" colspan="1">8</td><td rowspan="1" colspan="1">7</td><td rowspan="1" colspan="1">8</td><td rowspan="1" colspan="1">8</td><td rowspan="1" colspan="1">8</td><td rowspan="1" colspan="1">8</td><td rowspan="1" colspan="1">8</td><td rowspan="1" colspan="1">8</td><td rowspan="1" colspan="1">10</td><td rowspan="1" colspan="1">8</td><td rowspan="1" colspan="1">8</td><td rowspan="1" colspan="1">7R/7L</td></tr><tr><td rowspan="1" colspan="1">
                    <bold>Species</bold>
                  </td><td rowspan="1" colspan="3">
                    <bold>
                      <italic>
                        <tp:taxon-name><tp:taxon-name-part taxon-name-part-type="genus" reg="Cyrtodactylus">C.</tp:taxon-name-part><tp:taxon-name-part taxon-name-part-type="species" reg="rukhadeva">rukhadeva</tp:taxon-name-part></tp:taxon-name>
                      </italic>
                    </bold>
                  </td><td rowspan="1" colspan="7">
                    <bold>
                      <tp:taxon-name><tp:taxon-name-part taxon-name-part-type="genus" reg="Cyrtodactylus">C.</tp:taxon-name-part><tp:taxon-name-part taxon-name-part-type="uncertainty-rank">cf.</tp:taxon-name-part><tp:taxon-name-part taxon-name-part-type="species" reg="rukhadeva">rukhadeva</tp:taxon-name-part></tp:taxon-name>
                    </bold>
                  </td><td rowspan="1" colspan="1">
                    <bold><italic><tp:taxon-name><tp:taxon-name-part taxon-name-part-type="genus" reg="Cyrtodactylus">C.</tp:taxon-name-part></tp:taxon-name></italic> sp. 11</bold>
                  </td><td rowspan="1" colspan="1">
                    <bold><italic><tp:taxon-name><tp:taxon-name-part taxon-name-part-type="genus" reg="Cyrtodactylus">C.</tp:taxon-name-part></tp:taxon-name></italic> sp. 13</bold>
                  </td><td rowspan="1" colspan="1">
                    <bold><italic><tp:taxon-name><tp:taxon-name-part taxon-name-part-type="genus" reg="Cyrtodactylus">C.</tp:taxon-name-part></tp:taxon-name></italic> sp. 13</bold>
                  </td><td rowspan="1" colspan="1">
                    <bold>
                      <italic>
                        <tp:taxon-name><tp:taxon-name-part taxon-name-part-type="genus" reg="Cyrtodactylus">C.</tp:taxon-name-part><tp:taxon-name-part taxon-name-part-type="species" reg="uthaiensis">uthaiensis</tp:taxon-name-part></tp:taxon-name>
                      </italic>
                    </bold>
                  </td><td rowspan="3" colspan="1"/></tr><tr><td rowspan="1" colspan="1">
                    <bold>Institutional catalog number</bold>
                  </td><td rowspan="1" colspan="1">
                    <bold>ZMMU R-16851</bold>
                  </td><td rowspan="1" colspan="1">
                    <bold>ZMMU R-16852</bold>
                  </td><td rowspan="1" colspan="1">
                    <bold>ZMKU R 00948</bold>
                  </td><td rowspan="1" colspan="1">
                    <bold>THNHM 24622</bold>
                  </td><td rowspan="1" colspan="1">
                    <bold>THNHM 24838</bold>
                  </td><td rowspan="1" colspan="1">
                    <bold>THNHM 03251</bold>
                  </td><td rowspan="1" colspan="1">
                    <bold>THNHM 03252</bold>
                  </td><td rowspan="1" colspan="1">
                    <bold>THNHM 03253</bold>
                  </td><td rowspan="1" colspan="1">
                    <bold>THNHM 03254</bold>
                  </td><td rowspan="1" colspan="1">
                    <bold>THNHM 01807</bold>
                  </td><td rowspan="1" colspan="1">
                    <bold>ZMMU R-16492</bold>
                  </td><td rowspan="1" colspan="1">
                    <bold>THNHM 00104</bold>
                  </td><td rowspan="1" colspan="1">
                    <bold>THNHM 27821</bold>
                  </td><td rowspan="1" colspan="1">
                    <bold>ZMKU R 00949</bold>
                  </td></tr><tr><td rowspan="1" colspan="1">
                    <bold>Sex</bold>
                  </td><td rowspan="1" colspan="1">♂</td><td rowspan="1" colspan="1">♀</td><td rowspan="1" colspan="1">♀</td><td rowspan="1" colspan="1">♂</td><td rowspan="1" colspan="1">♀</td><td rowspan="1" colspan="1">♂</td><td rowspan="1" colspan="1">♂</td><td rowspan="1" colspan="1">♀</td><td rowspan="1" colspan="1">♂</td><td rowspan="1" colspan="1">♂</td><td rowspan="1" colspan="1">♂</td><td rowspan="1" colspan="1">♀</td><td rowspan="1" colspan="1">♀</td><td rowspan="1" colspan="1">♂</td></tr><tr><td rowspan="1" colspan="1">Unmodified subdigital lamellae on 4<sup>th</sup> finger (<abbrev xmlns:xlink="http://www.w3.org/1999/xlink" xlink:title="Unmodified subdigital lamellae on 4th finger" id="ABBRID0EWRFK" xlink:type="simple">FL4U</abbrev>)</td><td rowspan="1" colspan="1">10</td><td rowspan="1" colspan="1">9</td><td rowspan="1" colspan="1">11</td><td rowspan="1" colspan="1">10</td><td rowspan="1" colspan="1">11</td><td rowspan="1" colspan="1">10</td><td rowspan="1" colspan="1">10</td><td rowspan="1" colspan="1">12</td><td rowspan="1" colspan="1">12</td><td rowspan="1" colspan="1">12</td><td rowspan="1" colspan="1">9</td><td rowspan="1" colspan="1">11</td><td rowspan="1" colspan="1">10</td><td rowspan="1" colspan="1">11R/11L</td><td rowspan="9" colspan="1"/></tr><tr><td rowspan="1" colspan="1">Total subdigital lamellae 4<sup>th</sup> finger (<abbrev xmlns:xlink="http://www.w3.org/1999/xlink" xlink:title="Total subdigital lamellae 4th finger" id="ABBRID0EOTFK" xlink:type="simple">FL4T</abbrev>)</td><td rowspan="1" colspan="1">19</td><td rowspan="1" colspan="1">17</td><td rowspan="1" colspan="1">19</td><td rowspan="1" colspan="1">17</td><td rowspan="1" colspan="1">17</td><td rowspan="1" colspan="1">18</td><td rowspan="1" colspan="1">18</td><td rowspan="1" colspan="1">20</td><td rowspan="1" colspan="1">20</td><td rowspan="1" colspan="1">20</td><td rowspan="1" colspan="1">19</td><td rowspan="1" colspan="1">19</td><td rowspan="1" colspan="1">18</td><td rowspan="1" colspan="1">18R/18L</td></tr><tr><td rowspan="1" colspan="1">Enlarged femoral scales (<abbrev xmlns:xlink="http://www.w3.org/1999/xlink" xlink:title="Enlarged femoral scales" id="ABBRID0EBVFK" xlink:type="simple">R/L</abbrev>)</td><td rowspan="1" colspan="1">9R/8L</td><td rowspan="1" colspan="1">8R/8L</td><td rowspan="1" colspan="1">9R/8L</td><td rowspan="1" colspan="1">9R/L</td><td rowspan="1" colspan="1">9R/9L</td><td rowspan="1" colspan="1">9R/7L</td><td rowspan="1" colspan="1">7R/7L</td><td rowspan="1" colspan="1">6R/7L</td><td rowspan="1" colspan="1">5R/8L</td><td rowspan="1" colspan="1">7R/7L</td><td rowspan="1" colspan="1">9R/8L</td><td rowspan="1" colspan="1">9R/9L</td><td rowspan="1" colspan="1">7R/10L</td><td rowspan="1" colspan="1">8R/8L</td></tr><tr><td rowspan="1" colspan="1">Total enlarged femoral scales (<abbrev xmlns:xlink="http://www.w3.org/1999/xlink" xlink:title="Total enlarged femoral scales" id="ABBRID0EUWFK" xlink:type="simple">FS</abbrev>)</td><td rowspan="1" colspan="1">17</td><td rowspan="1" colspan="1">16</td><td rowspan="1" colspan="1">17</td><td rowspan="1" colspan="1">18</td><td rowspan="1" colspan="1">18</td><td rowspan="1" colspan="1">16</td><td rowspan="1" colspan="1">14</td><td rowspan="1" colspan="1">13</td><td rowspan="1" colspan="1">13</td><td rowspan="1" colspan="1">14</td><td rowspan="1" colspan="1">17</td><td rowspan="1" colspan="1">18</td><td rowspan="1" colspan="1">17</td><td rowspan="1" colspan="1">16</td></tr><tr><td rowspan="1" colspan="1">Total femoral pores in males (<abbrev xmlns:xlink="http://www.w3.org/1999/xlink" xlink:title="Total femoral pores in males" id="ABBRID0EHYFK" xlink:type="simple">FP</abbrev>)</td><td rowspan="1" colspan="1">17</td><td rowspan="1" colspan="1">/</td><td rowspan="1" colspan="1">/</td><td rowspan="1" colspan="1">14</td><td rowspan="1" colspan="1">/</td><td rowspan="1" colspan="1">12</td><td rowspan="1" colspan="1">13</td><td rowspan="1" colspan="1">/</td><td rowspan="1" colspan="1">11</td><td rowspan="1" colspan="1">13</td><td rowspan="1" colspan="1">17</td><td rowspan="1" colspan="1">/</td><td rowspan="1" colspan="1">/</td><td rowspan="1" colspan="1">12</td></tr><tr><td rowspan="1" colspan="1">Enlarged precloacal scales (<abbrev xmlns:xlink="http://www.w3.org/1999/xlink" xlink:title="Enlarged precloacal scales" id="ABBRID0E1ZFK" xlink:type="simple">PCS</abbrev>)</td><td rowspan="1" colspan="1">17</td><td rowspan="1" colspan="1">13</td><td rowspan="1" colspan="1">15</td><td rowspan="1" colspan="1">15</td><td rowspan="1" colspan="1">15</td><td rowspan="1" colspan="1">14</td><td rowspan="1" colspan="1">13</td><td rowspan="1" colspan="1">15</td><td rowspan="1" colspan="1">15</td><td rowspan="1" colspan="1">14</td><td rowspan="1" colspan="1">13</td><td rowspan="1" colspan="1">14</td><td rowspan="1" colspan="1">16</td><td rowspan="1" colspan="1">14</td></tr><tr><td rowspan="1" colspan="1">Precloacal pores in males (<abbrev xmlns:xlink="http://www.w3.org/1999/xlink" xlink:title="Precloacal pores in males" id="ABBRID0EN2FK" xlink:type="simple">PP</abbrev>)</td><td rowspan="1" colspan="1">17</td><td rowspan="1" colspan="1">/</td><td rowspan="1" colspan="1">/</td><td rowspan="1" colspan="1">15</td><td rowspan="1" colspan="1">/</td><td rowspan="1" colspan="1">14</td><td rowspan="1" colspan="1">13</td><td rowspan="1" colspan="1">/</td><td rowspan="1" colspan="1">15</td><td rowspan="1" colspan="1">14</td><td rowspan="1" colspan="1">13</td><td rowspan="1" colspan="1">/</td><td rowspan="1" colspan="1">/</td><td rowspan="1" colspan="1">14</td></tr><tr><td rowspan="1" colspan="1">Postcloacal tubercles (<abbrev xmlns:xlink="http://www.w3.org/1999/xlink" xlink:title="Postcloacal tubercles" id="ABBRID0EA4FK" xlink:type="simple">PCT</abbrev>)</td><td rowspan="1" colspan="1">3</td><td rowspan="1" colspan="1">2</td><td rowspan="1" colspan="1">2R/3L</td><td rowspan="1" colspan="1">3</td><td rowspan="1" colspan="1">2</td><td rowspan="1" colspan="1">3</td><td rowspan="1" colspan="1">2</td><td rowspan="1" colspan="1">2</td><td rowspan="1" colspan="1">3</td><td rowspan="1" colspan="1">2</td><td rowspan="1" colspan="1">3</td><td rowspan="1" colspan="1">3</td><td rowspan="1" colspan="1">3</td><td rowspan="1" colspan="1">3R/3L</td></tr><tr><td rowspan="1" colspan="1">Body bands (<abbrev xmlns:xlink="http://www.w3.org/1999/xlink" xlink:title="Body bands" id="ABBRID0ET5FK" xlink:type="simple">BB</abbrev>)</td><td rowspan="1" colspan="1">3</td><td rowspan="1" colspan="1">3</td><td rowspan="1" colspan="1">3</td><td rowspan="1" colspan="1">3</td><td rowspan="1" colspan="1">3</td><td rowspan="1" colspan="1">4</td><td rowspan="1" colspan="1">4</td><td rowspan="1" colspan="1">/</td><td rowspan="1" colspan="1">/</td><td rowspan="1" colspan="1">5</td><td rowspan="1" colspan="1">3</td><td rowspan="1" colspan="1">3</td><td rowspan="1" colspan="1">/</td><td rowspan="1" colspan="1">6</td></tr><tr><td rowspan="1" colspan="16">
                    <bold>Categorical data</bold>
                  </td></tr><tr><td rowspan="1" colspan="1">Small tubercles on flank (<abbrev xmlns:xlink="http://www.w3.org/1999/xlink" xlink:title="Small tubercles on flank" id="ABBRID0ENAGK" xlink:type="simple">FKT</abbrev>)</td><td rowspan="1" colspan="1">present</td><td rowspan="1" colspan="1">present</td><td rowspan="1" colspan="1">present</td><td rowspan="1" colspan="1">present</td><td rowspan="1" colspan="1">present</td><td rowspan="1" colspan="1">present</td><td rowspan="1" colspan="1">present</td><td rowspan="1" colspan="1">present</td><td rowspan="1" colspan="1">present</td><td rowspan="1" colspan="1">present</td><td rowspan="1" colspan="1">present</td><td rowspan="1" colspan="1">present</td><td rowspan="1" colspan="1">present</td><td rowspan="1" colspan="1">present</td><td rowspan="8" colspan="1"/></tr><tr><td rowspan="1" colspan="1">Dorsolateral caudal tubercles (<abbrev xmlns:xlink="http://www.w3.org/1999/xlink" xlink:title="Dorsolateral caudal tubercles" id="ABBRID0EDCGK" xlink:type="simple">DCT</abbrev>)</td><td rowspan="1" colspan="1">small</td><td rowspan="1" colspan="1">small</td><td rowspan="1" colspan="1">small</td><td rowspan="1" colspan="1">small</td><td rowspan="1" colspan="1">small</td><td rowspan="1" colspan="1">small</td><td rowspan="1" colspan="1">small</td><td rowspan="1" colspan="1">small</td><td rowspan="1" colspan="1">small</td><td rowspan="1" colspan="1">/</td><td rowspan="1" colspan="1">large</td><td rowspan="1" colspan="1">small</td><td rowspan="1" colspan="1">small</td><td rowspan="1" colspan="1">large</td></tr><tr><td rowspan="1" colspan="1">Ventrolateral caudal fringe narrow or wide (<abbrev xmlns:xlink="http://www.w3.org/1999/xlink" xlink:title="Ventrolateral caudal fringe narrow or wide" id="ABBRID0EWDGK" xlink:type="simple">VLF1</abbrev>)</td><td rowspan="1" colspan="1">narrow</td><td rowspan="1" colspan="1">narrow</td><td rowspan="1" colspan="1">narrow</td><td rowspan="1" colspan="1">narrow</td><td rowspan="1" colspan="1">narrow</td><td rowspan="1" colspan="1">narrow</td><td rowspan="1" colspan="1">narrow</td><td rowspan="1" colspan="1">narrow</td><td rowspan="1" colspan="1">narrow</td><td rowspan="1" colspan="1">/</td><td rowspan="1" colspan="1">wide</td><td rowspan="1" colspan="1">narrow</td><td rowspan="1" colspan="1">narrow</td><td rowspan="1" colspan="1">wide</td></tr><tr><td rowspan="1" colspan="1">Ventrolateral caudal fringe scales generally homogenous (<abbrev xmlns:xlink="http://www.w3.org/1999/xlink" xlink:title="Ventrolateral caudal fringe scales generally homogenous" id="ABBRID0EJFGK" xlink:type="simple">VLF2</abbrev>)</td><td rowspan="1" colspan="1">yes</td><td rowspan="1" colspan="1">yes</td><td rowspan="1" colspan="1">yes</td><td rowspan="1" colspan="1">yes</td><td rowspan="1" colspan="1">yes</td><td rowspan="1" colspan="1">yes</td><td rowspan="1" colspan="1">yes</td><td rowspan="1" colspan="1">yes</td><td rowspan="1" colspan="1">yes</td><td rowspan="1" colspan="1">/</td><td rowspan="1" colspan="1">yes</td><td rowspan="1" colspan="1">yes</td><td rowspan="1" colspan="1">yes</td><td rowspan="1" colspan="1">no</td></tr><tr><td rowspan="1" colspan="1">Tail cross-section (<abbrev xmlns:xlink="http://www.w3.org/1999/xlink" xlink:title="Tail cross-section" id="ABBRID0E3GGK" xlink:type="simple">TLcross</abbrev>)</td><td rowspan="1" colspan="1">square</td><td rowspan="1" colspan="1">square</td><td rowspan="1" colspan="1">square</td><td rowspan="1" colspan="1">square</td><td rowspan="1" colspan="1">square</td><td rowspan="1" colspan="1">square</td><td rowspan="1" colspan="1">square</td><td rowspan="1" colspan="1">square</td><td rowspan="1" colspan="1">square</td><td rowspan="1" colspan="1">/</td><td rowspan="1" colspan="1">square</td><td rowspan="1" colspan="1">circular</td><td rowspan="1" colspan="1">circular</td><td rowspan="1" colspan="1">circular</td></tr><tr><td rowspan="1" colspan="1">Slightly enlarged medial subcaudals (<abbrev xmlns:xlink="http://www.w3.org/1999/xlink" xlink:title="Slightly enlarged medial subcaudals" id="ABBRID0EPIGK" xlink:type="simple">SC1</abbrev>)</td><td rowspan="1" colspan="1">absent</td><td rowspan="1" colspan="1">absent</td><td rowspan="1" colspan="1">absent</td><td rowspan="1" colspan="1">absent</td><td rowspan="1" colspan="1">absent</td><td rowspan="1" colspan="1">absent</td><td rowspan="1" colspan="1">absent</td><td rowspan="1" colspan="1">absent</td><td rowspan="1" colspan="1">absent</td><td rowspan="1" colspan="1">/</td><td rowspan="1" colspan="1">present</td><td rowspan="1" colspan="1">present</td><td rowspan="1" colspan="1">present</td><td rowspan="1" colspan="1">present</td></tr><tr><td rowspan="1" colspan="1">Single enlarged medial subcaudal (<abbrev xmlns:xlink="http://www.w3.org/1999/xlink" xlink:title="Single enlarged medial subcaudal" id="ABBRID0ECKGK" xlink:type="simple">SC2</abbrev>)</td><td rowspan="1" colspan="1">present</td><td rowspan="1" colspan="1">present</td><td rowspan="1" colspan="1">present</td><td rowspan="1" colspan="1">present</td><td rowspan="1" colspan="1">present</td><td rowspan="1" colspan="1">present</td><td rowspan="1" colspan="1">present</td><td rowspan="1" colspan="1">present</td><td rowspan="1" colspan="1">present</td><td rowspan="1" colspan="1">/</td><td rowspan="1" colspan="1">absent</td><td rowspan="1" colspan="1">absent</td><td rowspan="1" colspan="1">absent</td><td rowspan="1" colspan="1">absent</td></tr><tr><td rowspan="1" colspan="1">Enlarged medial subcaudals intermittent, medially furrowed, posteriorly emarginate (<abbrev xmlns:xlink="http://www.w3.org/1999/xlink" xlink:title="Enlarged medial subcaudals intermittent, medially furrowed, posteriorly emarginate" id="ABBRID0EVLGK" xlink:type="simple">SC3</abbrev>)</td><td rowspan="1" colspan="1">no</td><td rowspan="1" colspan="1">no</td><td rowspan="1" colspan="1">no</td><td rowspan="1" colspan="1">no</td><td rowspan="1" colspan="1">no</td><td rowspan="1" colspan="1">no</td><td rowspan="1" colspan="1">no</td><td rowspan="1" colspan="1">no</td><td rowspan="1" colspan="1">no</td><td rowspan="1" colspan="1">no</td><td rowspan="1" colspan="1">no</td><td rowspan="1" colspan="1">no</td><td rowspan="1" colspan="1">no</td><td rowspan="1" colspan="1">yes</td></tr><tr><td rowspan="1" colspan="16">
                    <bold>Morphometric data</bold>
                  </td></tr><tr><td rowspan="1" colspan="1">
                    <abbrev xmlns:xlink="http://www.w3.org/1999/xlink" xlink:title="snout-vent length, taken from the tip of the snout to the vent" id="ABBRID0EPNGK" xlink:type="simple">SVL</abbrev>
                  </td><td rowspan="1" colspan="1">74.9</td><td rowspan="1" colspan="1">71.7</td><td rowspan="1" colspan="1">71.6</td><td rowspan="1" colspan="1">68.3</td><td rowspan="1" colspan="1">71.8</td><td rowspan="1" colspan="1">73.6</td><td rowspan="1" colspan="1">75.3</td><td rowspan="1" colspan="1">74.7</td><td rowspan="1" colspan="1">73.2</td><td rowspan="1" colspan="1">61.5</td><td rowspan="1" colspan="1">68.1</td><td rowspan="1" colspan="1">63.7</td><td rowspan="1" colspan="1">72.9</td><td rowspan="1" colspan="1">58.1</td><td rowspan="8" colspan="1"/></tr><tr><td rowspan="1" colspan="1">
                    <abbrev xmlns:xlink="http://www.w3.org/1999/xlink" xlink:title="axilla to groin length, taken from the posterior margin of the forelimb at its insertion point on the body to the anterior margin of the hind limb at its insertion point on the body" id="ABBRID0EFPGK" xlink:type="simple">AG</abbrev>
                  </td><td rowspan="1" colspan="1">34.6</td><td rowspan="1" colspan="1">32.6</td><td rowspan="1" colspan="1">33.9</td><td rowspan="1" colspan="1">27.3</td><td rowspan="1" colspan="1">29.9</td><td rowspan="1" colspan="1">30.9</td><td rowspan="1" colspan="1">31.3</td><td rowspan="1" colspan="1">32.2</td><td rowspan="1" colspan="1">30.3</td><td rowspan="1" colspan="1">26.2</td><td rowspan="1" colspan="1">34.6</td><td rowspan="1" colspan="1">25.8</td><td rowspan="1" colspan="1">30.6</td><td rowspan="1" colspan="1">26.6</td></tr><tr><td rowspan="1" colspan="1">
                    <abbrev xmlns:xlink="http://www.w3.org/1999/xlink" xlink:title="humeral length, taken from the proximal end of the humerus at its insertion point in the glenoid fossa to the distal margin of the elbow while flexed 90°" id="ABBRID0EYQGK" xlink:type="simple">HumL</abbrev>
                  </td><td rowspan="1" colspan="1">10.7</td><td rowspan="1" colspan="1">10.4</td><td rowspan="1" colspan="1">7.9</td><td rowspan="1" colspan="1">9.8</td><td rowspan="1" colspan="1">8.3</td><td rowspan="1" colspan="1">12.2</td><td rowspan="1" colspan="1">11.3</td><td rowspan="1" colspan="1">11.8</td><td rowspan="1" colspan="1">11.0</td><td rowspan="1" colspan="1">10.1</td><td rowspan="1" colspan="1">10.3</td><td rowspan="1" colspan="1">7.6</td><td rowspan="1" colspan="1">10.1</td><td rowspan="1" colspan="1">7.0</td></tr><tr><td rowspan="1" colspan="1">
                    <abbrev xmlns:xlink="http://www.w3.org/1999/xlink" xlink:title="forearm length, taken on the ventral surface from the posterior margin of the elbow while flexed 90° to the inflection of the flexed wrist" id="ABBRID0ELSGK" xlink:type="simple">ForL</abbrev>
                  </td><td rowspan="1" colspan="1">8.6</td><td rowspan="1" colspan="1">7.9</td><td rowspan="1" colspan="1">9.6</td><td rowspan="1" colspan="1">8.7</td><td rowspan="1" colspan="1">8.5</td><td rowspan="1" colspan="1">9.0</td><td rowspan="1" colspan="1">10.6</td><td rowspan="1" colspan="1">9.6</td><td rowspan="1" colspan="1">9.2</td><td rowspan="1" colspan="1">7.9</td><td rowspan="1" colspan="1">8.5</td><td rowspan="1" colspan="1">8.1</td><td rowspan="1" colspan="1">9.6</td><td rowspan="1" colspan="1">8.3</td></tr><tr><td rowspan="1" colspan="1">
                    <abbrev xmlns:xlink="http://www.w3.org/1999/xlink" xlink:title="femur length, taken from the proximal end of the femur at its insertion point in the acetabulum to the distal margin of the knee while flexed 90°" id="ABBRID0E5TGK" xlink:type="simple">FemL</abbrev>
                  </td><td rowspan="1" colspan="1">12.6</td><td rowspan="1" colspan="1">11.8</td><td rowspan="1" colspan="1">10.5</td><td rowspan="1" colspan="1">10.8</td><td rowspan="1" colspan="1">10.9</td><td rowspan="1" colspan="1">11.5</td><td rowspan="1" colspan="1">10.2</td><td rowspan="1" colspan="1">11.9</td><td rowspan="1" colspan="1">12.1</td><td rowspan="1" colspan="1">9.5</td><td rowspan="1" colspan="1">12.6</td><td rowspan="1" colspan="1">10.7</td><td rowspan="1" colspan="1">12.8</td><td rowspan="1" colspan="1">10.0</td></tr><tr><td rowspan="1" colspan="1">
                    <abbrev xmlns:xlink="http://www.w3.org/1999/xlink" xlink:title="tibia length, taken on the ventral surface from the posterior margin of the knee while flexed 90° to the base of the heel" id="ABBRID0ERVGK" xlink:type="simple">TibL</abbrev>
                  </td><td rowspan="1" colspan="1">10.1</td><td rowspan="1" colspan="1">9.3</td><td rowspan="1" colspan="1">11.2</td><td rowspan="1" colspan="1">9.7</td><td rowspan="1" colspan="1">10.7</td><td rowspan="1" colspan="1">10.9</td><td rowspan="1" colspan="1">11.7</td><td rowspan="1" colspan="1">11.3</td><td rowspan="1" colspan="1">11.1</td><td rowspan="1" colspan="1">9.1</td><td rowspan="1" colspan="1">11.4</td><td rowspan="1" colspan="1">10.1</td><td rowspan="1" colspan="1">10.2</td><td rowspan="1" colspan="1">8.4</td></tr><tr><td rowspan="1" colspan="1">
                    <abbrev xmlns:xlink="http://www.w3.org/1999/xlink" xlink:title="head length, the distance from the posterior margin of the retroarticular process of the lower jaw to the tip of the snout" id="ABBRID0EEXGK" xlink:type="simple">HL</abbrev>
                  </td><td rowspan="1" colspan="1">20.2</td><td rowspan="1" colspan="1">19.2</td><td rowspan="1" colspan="1">19.7</td><td rowspan="1" colspan="1">19.7</td><td rowspan="1" colspan="1">19.9</td><td rowspan="1" colspan="1">20.8</td><td rowspan="1" colspan="1">21.3</td><td rowspan="1" colspan="1">20.8</td><td rowspan="1" colspan="1">21.5</td><td rowspan="1" colspan="1">17.9</td><td rowspan="1" colspan="1">18.4</td><td rowspan="1" colspan="1">17.6</td><td rowspan="1" colspan="1">19.9</td><td rowspan="1" colspan="1">16.1</td></tr><tr><td rowspan="1" colspan="1">
                    <abbrev xmlns:xlink="http://www.w3.org/1999/xlink" xlink:title="head width, measured at the angle of the jaws" id="ABBRID0EXYGK" xlink:type="simple">HW</abbrev>
                  </td><td rowspan="1" colspan="1">14.6</td><td rowspan="1" colspan="1">13.4</td><td rowspan="1" colspan="1">14.0</td><td rowspan="1" colspan="1">13.1</td><td rowspan="1" colspan="1">13.9</td><td rowspan="1" colspan="1">14.9</td><td rowspan="1" colspan="1">15.0</td><td rowspan="1" colspan="1">13.1</td><td rowspan="1" colspan="1">14.1</td><td rowspan="1" colspan="1">11.8</td><td rowspan="1" colspan="1">13.1</td><td rowspan="1" colspan="1">11.9</td><td rowspan="1" colspan="1">13.8</td><td rowspan="1" colspan="1">10.9</td></tr><tr><td rowspan="1" colspan="1">
                    <bold>Species</bold>
                  </td><td rowspan="1" colspan="3">
                    <bold>
                      <italic>
                        <tp:taxon-name><tp:taxon-name-part taxon-name-part-type="genus" reg="Cyrtodactylus">C.</tp:taxon-name-part><tp:taxon-name-part taxon-name-part-type="species" reg="rukhadeva">rukhadeva</tp:taxon-name-part></tp:taxon-name>
                      </italic>
                    </bold>
                  </td><td rowspan="1" colspan="7">
                    <bold>
                      <tp:taxon-name><tp:taxon-name-part taxon-name-part-type="genus" reg="Cyrtodactylus">C.</tp:taxon-name-part><tp:taxon-name-part taxon-name-part-type="uncertainty-rank">cf.</tp:taxon-name-part><tp:taxon-name-part taxon-name-part-type="species" reg="rukhadeva">rukhadeva</tp:taxon-name-part></tp:taxon-name>
                    </bold>
                  </td><td rowspan="1" colspan="1">
                    <bold><italic><tp:taxon-name><tp:taxon-name-part taxon-name-part-type="genus" reg="Cyrtodactylus">C.</tp:taxon-name-part></tp:taxon-name></italic> sp. 11</bold>
                  </td><td rowspan="1" colspan="1">
                    <bold><italic><tp:taxon-name><tp:taxon-name-part taxon-name-part-type="genus" reg="Cyrtodactylus">C.</tp:taxon-name-part></tp:taxon-name></italic> sp. 13</bold>
                  </td><td rowspan="1" colspan="1">
                    <bold><italic><tp:taxon-name><tp:taxon-name-part taxon-name-part-type="genus" reg="Cyrtodactylus">C.</tp:taxon-name-part></tp:taxon-name></italic> sp. 13</bold>
                  </td><td rowspan="1" colspan="1">
                    <bold>
                      <italic>
                        <tp:taxon-name><tp:taxon-name-part taxon-name-part-type="genus" reg="Cyrtodactylus">C.</tp:taxon-name-part><tp:taxon-name-part taxon-name-part-type="species" reg="uthaiensis">uthaiensis</tp:taxon-name-part></tp:taxon-name>
                      </italic>
                    </bold>
                  </td><td rowspan="3" colspan="1"/></tr><tr><td rowspan="1" colspan="1">
                    <bold>Institutional catalog number</bold>
                  </td><td rowspan="1" colspan="1">
                    <bold>ZMMU R-16851</bold>
                  </td><td rowspan="1" colspan="1">
                    <bold>ZMMU R-16852</bold>
                  </td><td rowspan="1" colspan="1">
                    <bold>ZMKU R 00948</bold>
                  </td><td rowspan="1" colspan="1">
                    <bold>THNHM 24622</bold>
                  </td><td rowspan="1" colspan="1">
                    <bold>THNHM 24838</bold>
                  </td><td rowspan="1" colspan="1">
                    <bold>THNHM 03251</bold>
                  </td><td rowspan="1" colspan="1">
                    <bold>THNHM 03252</bold>
                  </td><td rowspan="1" colspan="1">
                    <bold>THNHM 03253</bold>
                  </td><td rowspan="1" colspan="1">
                    <bold>THNHM 03254</bold>
                  </td><td rowspan="1" colspan="1">
                    <bold>THNHM 01807</bold>
                  </td><td rowspan="1" colspan="1">
                    <bold>ZMMU R-16492</bold>
                  </td><td rowspan="1" colspan="1">
                    <bold>THNHM 00104</bold>
                  </td><td rowspan="1" colspan="1">
                    <bold>THNHM 27821</bold>
                  </td><td rowspan="1" colspan="1">
                    <bold>ZMKU R 00949</bold>
                  </td></tr><tr><td rowspan="1" colspan="1">
                    <bold>Sex</bold>
                  </td><td rowspan="1" colspan="1">♂</td><td rowspan="1" colspan="1">♀</td><td rowspan="1" colspan="1">♀</td><td rowspan="1" colspan="1">♂</td><td rowspan="1" colspan="1">♀</td><td rowspan="1" colspan="1">♂</td><td rowspan="1" colspan="1">♂</td><td rowspan="1" colspan="1">♀</td><td rowspan="1" colspan="1">♂</td><td rowspan="1" colspan="1">♂</td><td rowspan="1" colspan="1">♂</td><td rowspan="1" colspan="1">♀</td><td rowspan="1" colspan="1">♀</td><td rowspan="1" colspan="1">♂</td></tr><tr><td rowspan="1" colspan="1">
                    <abbrev xmlns:xlink="http://www.w3.org/1999/xlink" xlink:title="head depth, the maximum height of head measured from the occiput to base of the lower jaw posterior to the eyes" id="ABBRID0EBCHK" xlink:type="simple">HD</abbrev>
                  </td><td rowspan="1" colspan="1">9.2</td><td rowspan="1" colspan="1">8.5</td><td rowspan="1" colspan="1">8.3</td><td rowspan="1" colspan="1">7.3</td><td rowspan="1" colspan="1">8.9</td><td rowspan="1" colspan="1">8.2</td><td rowspan="1" colspan="1">8.2</td><td rowspan="1" colspan="1">8.1</td><td rowspan="1" colspan="1">8.9</td><td rowspan="1" colspan="1">7.5</td><td rowspan="1" colspan="1">8.3</td><td rowspan="1" colspan="1">7.7</td><td rowspan="1" colspan="1">8.4</td><td rowspan="1" colspan="1">6.3</td><td rowspan="8" colspan="1"/></tr><tr><td rowspan="1" colspan="1">
                    <abbrev xmlns:xlink="http://www.w3.org/1999/xlink" xlink:title="eye diameter, the greatest horizontal diameter of the eye-ball" id="ABBRID0EXDHK" xlink:type="simple">ED</abbrev>
                  </td><td rowspan="1" colspan="1">4.6</td><td rowspan="1" colspan="1">4.3</td><td rowspan="1" colspan="1">5.5</td><td rowspan="1" colspan="1">4.9</td><td rowspan="1" colspan="1">5.1</td><td rowspan="1" colspan="1">5.8</td><td rowspan="1" colspan="1">5.4</td><td rowspan="1" colspan="1">5.0</td><td rowspan="1" colspan="1">5.5</td><td rowspan="1" colspan="1">4.7</td><td rowspan="1" colspan="1">4.4</td><td rowspan="1" colspan="1">4.1</td><td rowspan="1" colspan="1">5.3</td><td rowspan="1" colspan="1">4.6</td></tr><tr><td rowspan="1" colspan="1">
                    <abbrev xmlns:xlink="http://www.w3.org/1999/xlink" xlink:title="eye to ear distance, measured from the anterior edge of the ear opening to the posterior edge of the bony orbit" id="ABBRID0EKFHK" xlink:type="simple">EE</abbrev>
                  </td><td rowspan="1" colspan="1">6.2</td><td rowspan="1" colspan="1">6.2</td><td rowspan="1" colspan="1">5.8</td><td rowspan="1" colspan="1">5.1</td><td rowspan="1" colspan="1">6.2</td><td rowspan="1" colspan="1">5.6</td><td rowspan="1" colspan="1">5.7</td><td rowspan="1" colspan="1">5.4</td><td rowspan="1" colspan="1">6.2</td><td rowspan="1" colspan="1">4.3</td><td rowspan="1" colspan="1">6.2</td><td rowspan="1" colspan="1">4.9</td><td rowspan="1" colspan="1">6.3</td><td rowspan="1" colspan="1">4.7</td></tr><tr><td rowspan="1" colspan="1">
                    <abbrev xmlns:xlink="http://www.w3.org/1999/xlink" xlink:title="eye to snout distance or snout length, measured from anteriormost margin of the bony orbit to the tip of snout" id="ABBRID0E4GHK" xlink:type="simple">ES</abbrev>
                  </td><td rowspan="1" colspan="1">8.3</td><td rowspan="1" colspan="1">7.7</td><td rowspan="1" colspan="1">7.9</td><td rowspan="1" colspan="1">7.4</td><td rowspan="1" colspan="1">8.1</td><td rowspan="1" colspan="1">8.4</td><td rowspan="1" colspan="1">8.8</td><td rowspan="1" colspan="1">8.1</td><td rowspan="1" colspan="1">8.6</td><td rowspan="1" colspan="1">7.3</td><td rowspan="1" colspan="1">7.7</td><td rowspan="1" colspan="1">7.2</td><td rowspan="1" colspan="1">8.0</td><td rowspan="1" colspan="1">6.4</td></tr><tr><td rowspan="1" colspan="1">
                    <abbrev xmlns:xlink="http://www.w3.org/1999/xlink" xlink:title="eye to nostril distance, measured from the anterior margin of the bony orbit to the posterior margin of the external nares" id="ABBRID0EQIHK" xlink:type="simple">EN</abbrev>
                  </td><td rowspan="1" colspan="1">6.3</td><td rowspan="1" colspan="1">5.7</td><td rowspan="1" colspan="1">5.8</td><td rowspan="1" colspan="1">5.4</td><td rowspan="1" colspan="1">6.0</td><td rowspan="1" colspan="1">6.2</td><td rowspan="1" colspan="1">6.4</td><td rowspan="1" colspan="1">5.8</td><td rowspan="1" colspan="1">6.2</td><td rowspan="1" colspan="1">5.3</td><td rowspan="1" colspan="1">5.5</td><td rowspan="1" colspan="1">5.6</td><td rowspan="1" colspan="1">5.9</td><td rowspan="1" colspan="1">4.9</td></tr><tr><td rowspan="1" colspan="1">
                    <abbrev xmlns:xlink="http://www.w3.org/1999/xlink" xlink:title="interorbital distance, measured between the dorsomedial-most edges of the bony orbits" id="ABBRID0EDKHK" xlink:type="simple">IO</abbrev>
                  </td><td rowspan="1" colspan="1">3.3</td><td rowspan="1" colspan="1">3.1</td><td rowspan="1" colspan="1">5.6</td><td rowspan="1" colspan="1">4.5</td><td rowspan="1" colspan="1">4.7</td><td rowspan="1" colspan="1">5.6</td><td rowspan="1" colspan="1">5.7</td><td rowspan="1" colspan="1">5.7</td><td rowspan="1" colspan="1">5.6</td><td rowspan="1" colspan="1">4.2</td><td rowspan="1" colspan="1">2.9</td><td rowspan="1" colspan="1">4.8</td><td rowspan="1" colspan="1">6.1</td><td rowspan="1" colspan="1">4.3</td></tr><tr><td rowspan="1" colspan="1">
                    <abbrev xmlns:xlink="http://www.w3.org/1999/xlink" xlink:title="ear length, greatest oblique length across the auditory meatus" id="ABBRID0EWLHK" xlink:type="simple">EL</abbrev>
                  </td><td rowspan="1" colspan="1">1.2</td><td rowspan="1" colspan="1">1.0</td><td rowspan="1" colspan="1">1.4</td><td rowspan="1" colspan="1">1.6</td><td rowspan="1" colspan="1">1.5</td><td rowspan="1" colspan="1">1.2</td><td rowspan="1" colspan="1">1.3</td><td rowspan="1" colspan="1">1.2</td><td rowspan="1" colspan="1">1.2</td><td rowspan="1" colspan="1">0.9</td><td rowspan="1" colspan="1">0.9</td><td rowspan="1" colspan="1">1.4</td><td rowspan="1" colspan="1">1.4</td><td rowspan="1" colspan="1">1.5</td></tr><tr><td rowspan="1" colspan="1">
                    <abbrev xmlns:xlink="http://www.w3.org/1999/xlink" xlink:title="internarial distance, measured between the external nares across the rostrum" id="ABBRID0EJNHK" xlink:type="simple">IN</abbrev>
                  </td><td rowspan="1" colspan="1">2.2</td><td rowspan="1" colspan="1">2.1</td><td rowspan="1" colspan="1">2.1</td><td rowspan="1" colspan="1">2.0</td><td rowspan="1" colspan="1">2.2</td><td rowspan="1" colspan="1">2.4</td><td rowspan="1" colspan="1">2.5</td><td rowspan="1" colspan="1">2.4</td><td rowspan="1" colspan="1">2.3</td><td rowspan="1" colspan="1">2.0</td><td rowspan="1" colspan="1">2.3</td><td rowspan="1" colspan="1">2.1</td><td rowspan="1" colspan="1">2.3</td><td rowspan="1" colspan="1">1.8</td></tr></tbody></table></table-wrap></tp:treatment-sec><tp:treatment-sec sec-type="description" id="SECID0EXOHK"><title>Description of holotype</title><p><bold>(Fig. <xref ref-type="fig" rid="F4">4</xref>).</bold> Adult male <abbrev xmlns:xlink="http://www.w3.org/1999/xlink" xlink:title="snout-vent length, taken from the tip of the snout to the vent" id="ABBRID0EEPHK" xlink:type="simple">SVL</abbrev> 73.2 mm; head moderate in length (<abbrev xmlns:xlink="http://www.w3.org/1999/xlink" xlink:title="head length, the distance from the posterior margin of the retroarticular process of the lower jaw to the tip of the snout" id="ABBRID0EIPHK" xlink:type="simple">HL</abbrev>/<abbrev xmlns:xlink="http://www.w3.org/1999/xlink" xlink:title="snout-vent length, taken from the tip of the snout to the vent" id="ABBRID0EMPHK" xlink:type="simple">SVL</abbrev> 0.27), width (<abbrev xmlns:xlink="http://www.w3.org/1999/xlink" xlink:title="head width, measured at the angle of the jaws" id="ABBRID0EQPHK" xlink:type="simple">HW</abbrev>/<abbrev xmlns:xlink="http://www.w3.org/1999/xlink" xlink:title="head length, the distance from the posterior margin of the retroarticular process of the lower jaw to the tip of the snout" id="ABBRID0EUPHK" xlink:type="simple">HL</abbrev> 0.70), depth (<abbrev xmlns:xlink="http://www.w3.org/1999/xlink" xlink:title="head depth, the maximum height of head measured from the occiput to base of the lower jaw posterior to the eyes" id="ABBRID0EYPHK" xlink:type="simple">HD</abbrev>/<abbrev xmlns:xlink="http://www.w3.org/1999/xlink" xlink:title="head length, the distance from the posterior margin of the retroarticular process of the lower jaw to the tip of the snout" id="ABBRID0E3PHK" xlink:type="simple">HL</abbrev> 0.39), distinct from neck, triangular in dorsal profile; lores concave slightly anteriorly, weakly inflated posteriorly; prefrontal region concave; canthus rostralis rounded; snout elongate (<abbrev xmlns:xlink="http://www.w3.org/1999/xlink" xlink:title="eye to snout distance or snout length, measured from anteriormost margin of the bony orbit to the tip of snout" id="ABBRID0EAQHK" xlink:type="simple">ES</abbrev>/<abbrev xmlns:xlink="http://www.w3.org/1999/xlink" xlink:title="head length, the distance from the posterior margin of the retroarticular process of the lower jaw to the tip of the snout" id="ABBRID0EEQHK" xlink:type="simple">HL</abbrev> 0.40), rounded in dorsal profile; eye large (<abbrev xmlns:xlink="http://www.w3.org/1999/xlink" xlink:title="eye diameter, the greatest horizontal diameter of the eye-ball" id="ABBRID0EIQHK" xlink:type="simple">ED</abbrev>/<abbrev xmlns:xlink="http://www.w3.org/1999/xlink" xlink:title="head length, the distance from the posterior margin of the retroarticular process of the lower jaw to the tip of the snout" id="ABBRID0EMQHK" xlink:type="simple">HL</abbrev> 0.25); ear opening horizontally elliptical, small; eye to ear distance greater than diameter of eye; rostral rectangular, divided by a dorsal furrow, bordered posteriorly by large left and right supranasals and one small azygous internasal, bordered laterally by first supralabials; external nares bordered anteriorly by rostral, dorsally by large supranasal, posteriorly by two unequally sized smaller postnasals, bordered ventrally by first supralabial; 14R/14L rectangular supralabials, second through eighth supralabials nearly same size as first, then tapering below eye; 10R/10L infralabials tapering smoothly to just below and slightly past posterior margin of eye; scales of rostrum and lores flat to slightly domed, larger than granular scales on top of head and occiput; scales of occiput intermixed with distinct, small tubercles; superciliaries subrectangular, largest anterodorsally; mental triangular, bordered laterally by first infralabials and posteriorly by large left and right trapezoidal postmentals contacting medially for 45% of their length posterior to mental; one row of enlarged, square to rectangular sublabials extending posteriorly to sixth(L) and fifth(R) infralabial; gular and throat scales small, granular, grading posteriorly into slightly larger, flatter, smooth, imbricate, pectoral and ventral scales.</p><fig id="F4" position="float" orientation="portrait"><object-id xmlns:xlink="http://www.w3.org/1999/xlink" content-type="doi" xlink:type="simple">10.3897/zookeys.1141.97624.figure4</object-id><object-id xmlns:xlink="http://www.w3.org/1999/xlink" content-type="arpha" xlink:type="simple">9A7C341E-4FB8-5F9A-BC5E-7DF5E3568C91</object-id><label>Figure 4.</label><caption><p>Adult male holotype of <italic><tp:taxon-name><tp:taxon-name-part taxon-name-part-type="genus" reg="Cyrtodactylus">Cyrtodactylus</tp:taxon-name-part><tp:taxon-name-part taxon-name-part-type="species" reg="thongphaphumensis">thongphaphumensis</tp:taxon-name-part></tp:taxon-name></italic> sp. nov. ZMKU R 00953 (field no. AA 06933) from Thong Pha Phum National Park, Pilok Subdistrict, Thong Pha Phum District, Kanchanaburi Province, Thailand. <bold>A</bold> dorsal view <bold>B</bold> ventral view <bold>C</bold> dorsal view of head and ventral view of pelvic region <bold>D</bold> dorsal view of tail and <bold>E</bold> ventral view of tail in preservative <bold>F</bold> holotype in life.</p></caption><graphic xmlns:xlink="http://www.w3.org/1999/xlink" xlink:href="zookeys-1141-093_article-97624__-g004.jpg" position="float" orientation="portrait" xlink:type="simple" id="oo_797562.jpg"><uri content-type="original_file" xlink:type="simple">https://binary.pensoft.net/fig/797562</uri></graphic></fig><p>Body relatively short (<abbrev xmlns:xlink="http://www.w3.org/1999/xlink" xlink:title="axilla to groin length, taken from the posterior margin of the forelimb at its insertion point on the body to the anterior margin of the hind limb at its insertion point on the body" id="ABBRID0EWRHK" xlink:type="simple">AG</abbrev>/<abbrev xmlns:xlink="http://www.w3.org/1999/xlink" xlink:title="snout-vent length, taken from the tip of the snout to the vent" id="ABBRID0E1RHK" xlink:type="simple">SVL</abbrev> 0.46) with well-defined ventrolateral folds; dorsal scales small, granular interspersed with larger, conical, semi-regularly arranged, weakly keeled tubercles; tubercles extend from occipital region onto base of tail and slightly beyond as paravertebral rows; smaller tubercles extend anteriorly onto nape and occiput, diminishing in size anteriorly; approximately 20 longitudinal rows of tubercles at midbody; approximately 34 paravertebral tubercles; tubercles on flanks; 34 longitudinal rows of flat, imbricate, ventral scales much larger than dorsal scales; 166 transverse rows of ventral scales; 15 large, pore-bearing, precloacal scales; no deep precloacal groove or depression; and two rows of enlarged post-precloacal scales on midline.</p><p>Forelimbs moderate in stature, relatively short (<abbrev xmlns:xlink="http://www.w3.org/1999/xlink" xlink:title="forearm length, taken on the ventral surface from the posterior margin of the elbow while flexed 90° to the inflection of the flexed wrist" id="ABBRID0EASHK" xlink:type="simple">ForL</abbrev>/<abbrev xmlns:xlink="http://www.w3.org/1999/xlink" xlink:title="snout-vent length, taken from the tip of the snout to the vent" id="ABBRID0EESHK" xlink:type="simple">SVL</abbrev> 0.13); granular scales of forearm larger than those on body, interspersed with large flat tubercles; palmar scales rounded, slightly raised; digits well-developed, relatively short, inflected at basal interphalangeal joints; digits narrower distal to inflections; subdigital lamellae wide, transversely expanded proximal to joint inflections, narrower transverse lamellae distal to joint inflections; claws well-developed, claw base sheathed by a dorsal and ventral scale; 8R/8L expanded and 11R/11L unexpanded lamellae beneath the fourth finger; hind limbs larger and thicker than forelimbs, moderate in length (<abbrev xmlns:xlink="http://www.w3.org/1999/xlink" xlink:title="tibia length, taken on the ventral surface from the posterior margin of the knee while flexed 90° to the base of the heel" id="ABBRID0EISHK" xlink:type="simple">TibL</abbrev>/<abbrev xmlns:xlink="http://www.w3.org/1999/xlink" xlink:title="snout-vent length, taken from the tip of the snout to the vent" id="ABBRID0EMSHK" xlink:type="simple">SVL</abbrev> 0.14), covered dorsally by granular scales interspersed with moderately sized, conical tubercles dorsally and posteriorly and anteriorly by flat, slightly larger, subimbricate scales; ventral scales of thigh flat, imbricate, larger than dorsals; subtibial scales flat, imbricate; one row of 6R/8L enlarged pore-bearing femoral scales not continuous with enlarged pore-bearing precloacal scales, terminating distally at knee; 7R/8L enlarged femoral scales; proximal femoral scales smaller than distal femorals, the former forming an abrupt union with much smaller, rounded, ventral scales of posteroventral margin of thigh; plantar scales flat, subimbricate; digits relatively long, well-developed, inflected at basal interphalangeal joints; 8R/8L wide, transversely expanded subdigital lamellae on fourth toe proximal to joint inflection extending onto sole, and 12R/12L unexpanded lamellae beneath the fourth toe distal to joint inflection; and claws well-developed, claw base sheathed by a dorsal and ventral scale.</p><p>Tail original, 94.6 mm long (<abbrev xmlns:xlink="http://www.w3.org/1999/xlink" xlink:title="tail length, taken from the vent to the tip of the tail–original or partially regenerated" id="ABBRID0ESSHK" xlink:type="simple">TL</abbrev>/<abbrev xmlns:xlink="http://www.w3.org/1999/xlink" xlink:title="snout-vent length, taken from the tip of the snout to the vent" id="ABBRID0EWSHK" xlink:type="simple">SVL</abbrev> 1.29), 5.0 mm in width at base, tapering to a point; nearly square in cross-section; dorsal scales flat, intermixed with tubercles forming paravertebral rows anteriorly and larger tubercles forming dorsolateral longitudinal rows; large, posteriorly directed, semi-spinose tubercles forming wide ventrolateral caudal fringe; larger scales of ventrolateral fringe occur at regular intervals; medial subcaudals enlarged but not paired, an enlarged single medial subcaudal longitudinal row absent; subcaudals, larger than dorsal caudals; base of tail bearing hemipenal swellings; 3R/3L conical postcloacal tubercles at base of hemipenal swellings; and postcloacal scales flat, imbricate.</p></tp:treatment-sec><tp:treatment-sec sec-type="Coloration in life" id="SECID0E1SHK"><title>Coloration in life</title><p><bold>(Fig. <xref ref-type="fig" rid="F4">4</xref>).</bold> Ground color of the head body, limbs, and tail dull yellow; diffuse darker mottling on the top of the head; wider, pale-brown pre- and postorbital stripe extends from external nares to angle of jaw; whitish canthal and postorbital stripe dorsal to pale-brown pre- and postorbital stripe; faint, pale brown, nuchal band bearing two posteriorly directed projections; paired dark-brown paravertebral blotches on nape; four wide, irregularly shaped and broken transverse body bands edged in slightly pale brown between limb insertions; band interspaces bearing irregularly shaped scattered pale-brown markings; very faint pale-brown speckling on limbs and digits; seven wide pale-brown caudal bands separated by seven paler colored bands; posterior five pale-brown caudal bands encircle tail; ventral surfaces of body and limbs beige, generally immaculate, subcaudal region generally darker; iris orange-gold in color bearing black vermiculations.</p></tp:treatment-sec><tp:treatment-sec sec-type="variation" id="SECID0EHTHK"><title>Variation</title><p><bold>(Fig. <xref ref-type="fig" rid="F5">5</xref>, Table <xref ref-type="table" rid="T5">5</xref>).</bold> Individuals of the type series are very similar in overall coloration and pattern. <abbrev xmlns:xlink="http://www.w3.org/1999/xlink" xlink:title="tail length, taken from the vent to the tip of the tail–original or partially regenerated" id="ABBRID0EYTHK" xlink:type="simple">TL</abbrev> and <abbrev xmlns:xlink="http://www.w3.org/1999/xlink" xlink:title="tail width, taken at the base of the tail immediately posterior to the postcloacal swelling" id="ABBRID0E3THK" xlink:type="simple">TW</abbrev> of complete original tails (ZMKU R 00951–00952, ZMKU R 00954, ZMKU R 00957) are 80.1–94.7 mm (mean 89.1 ± 6.5 mm; <italic>N</italic> = 4) and 4.2–4.9 mm (mean 4.7 ± 0.3; <italic>N</italic> = 4), respectively. ZMKU R 00956 has a short, partially regenerated tail which lacks banding (<abbrev xmlns:xlink="http://www.w3.org/1999/xlink" xlink:title="tail length, taken from the vent to the tip of the tail–original or partially regenerated" id="ABBRID0EEUHK" xlink:type="simple">TL</abbrev> 27.7 mm, <abbrev xmlns:xlink="http://www.w3.org/1999/xlink" xlink:title="tail width, taken at the base of the tail immediately posterior to the postcloacal swelling" id="ABBRID0EIUHK" xlink:type="simple">TW</abbrev> 5.1 mm). Similarly, the posterior sections of the tails in ZMKU R 00950 (<abbrev xmlns:xlink="http://www.w3.org/1999/xlink" xlink:title="tail length, taken from the vent to the tip of the tail–original or partially regenerated" id="ABBRID0EMUHK" xlink:type="simple">TL</abbrev> 75.5 mm, <abbrev xmlns:xlink="http://www.w3.org/1999/xlink" xlink:title="tail width, taken at the base of the tail immediately posterior to the postcloacal swelling" id="ABBRID0EQUHK" xlink:type="simple">TW</abbrev> 5.0 mm) and ZMKU R 00955 (<abbrev xmlns:xlink="http://www.w3.org/1999/xlink" xlink:title="tail length, taken from the vent to the tip of the tail–original or partially regenerated" id="ABBRID0EUUHK" xlink:type="simple">TL</abbrev> 73.3 mm, <abbrev xmlns:xlink="http://www.w3.org/1999/xlink" xlink:title="tail width, taken at the base of the tail immediately posterior to the postcloacal swelling" id="ABBRID0EYUHK" xlink:type="simple">TW</abbrev> 4.7 mm) are regenerated. Specimens ZMKU R 00950, ZMKU R 00952, and ZMKU R 00954 have three as opposed to four body bands in the holotype and ZMKU R 00955 has five body bands. Raw morphometric and meristic differences within and among all species of the <italic><tp:taxon-name><tp:taxon-name-part taxon-name-part-type="genus" reg="Cyrtodactylus"/><tp:taxon-name-part taxon-name-part-type="species" reg="brevipalmatus">brevipalmatus</tp:taxon-name-part></tp:taxon-name></italic> group are listed in Table <xref ref-type="table" rid="T5">5</xref>.</p><fig id="F5" position="float" orientation="portrait"><object-id xmlns:xlink="http://www.w3.org/1999/xlink" content-type="doi" xlink:type="simple">10.3897/zookeys.1141.97624.figure5</object-id><object-id xmlns:xlink="http://www.w3.org/1999/xlink" content-type="arpha" xlink:type="simple">530D3B8F-F400-5A8F-9D3F-E1A6EC869F3B</object-id><label>Figure 5.</label><caption><p>Paratypes of <italic><tp:taxon-name><tp:taxon-name-part taxon-name-part-type="genus" reg="Cyrtodactylus">Cyrtodactylus</tp:taxon-name-part><tp:taxon-name-part taxon-name-part-type="species" reg="thongphaphumensis">thongphaphumensis</tp:taxon-name-part></tp:taxon-name></italic> sp. nov. in preservative from Thong Pha Phum National Park, Pilok Subdistrict, Thong Pha Phum District, Kanchanaburi Province, Thailand.</p></caption><graphic xmlns:xlink="http://www.w3.org/1999/xlink" xlink:href="zookeys-1141-093_article-97624__-g005.jpg" position="float" orientation="portrait" xlink:type="simple" id="oo_797563.jpg"><uri content-type="original_file" xlink:type="simple">https://binary.pensoft.net/fig/797563</uri></graphic></fig></tp:treatment-sec><tp:treatment-sec sec-type="distribution" id="SECID0ECWHK"><title>Distribution.</title><p><italic><tp:taxon-name><tp:taxon-name-part taxon-name-part-type="genus" reg="Cyrtodactylus">Cyrtodactylus</tp:taxon-name-part><tp:taxon-name-part taxon-name-part-type="species" reg="thongphaphumensis">thongphaphumensis</tp:taxon-name-part></tp:taxon-name></italic> sp. nov. is currently known only from the type locality at Thong Pha Phum National Park, Pilok Subdistrict, Thong Pha Phum District, Kanchanaburi Province, Thailand (Fig. <xref ref-type="fig" rid="F1">1</xref>).</p></tp:treatment-sec><tp:treatment-sec sec-type="etymology" id="SECID0EXWHK"><title>Etymology.</title><p>The specific epithet <italic><tp:taxon-name><tp:taxon-name-part taxon-name-part-type="genus" reg="Cyrtodactylus"/><tp:taxon-name-part taxon-name-part-type="species" reg="thongphaphumensis">thongphaphumensis</tp:taxon-name-part></tp:taxon-name></italic> is in reference to the type locality of Thong Pha Phum National Park.</p></tp:treatment-sec><tp:treatment-sec sec-type="comparisons" id="SECID0EHXHK"><title>Comparisons.</title><p><italic><tp:taxon-name><tp:taxon-name-part taxon-name-part-type="genus" reg="Cyrtodactylus">Cyrtodactylus</tp:taxon-name-part><tp:taxon-name-part taxon-name-part-type="species" reg="thongphaphumensis">thongphaphumensis</tp:taxon-name-part></tp:taxon-name></italic> sp. nov. is the sister species to a clade composed of eight lineages in the phylogenetic sequence of <italic><tp:taxon-name><tp:taxon-name-part taxon-name-part-type="genus" reg="Cyrtodactylus">C.</tp:taxon-name-part><tp:taxon-name-part taxon-name-part-type="species" reg="uthaiensis">uthaiensis</tp:taxon-name-part></tp:taxon-name></italic>, sp. 11, <italic><tp:taxon-name><tp:taxon-name-part taxon-name-part-type="genus" reg="Cyrtodactylus">C.</tp:taxon-name-part><tp:taxon-name-part taxon-name-part-type="species" reg="interdigitalis">interdigitalis</tp:taxon-name-part></tp:taxon-name></italic>, <tp:taxon-name><tp:taxon-name-part taxon-name-part-type="genus" reg="Cyrtodactylus">C.</tp:taxon-name-part><tp:taxon-name-part taxon-name-part-type="uncertainty-rank">cf.</tp:taxon-name-part><tp:taxon-name-part taxon-name-part-type="species" reg="ngati">ngati</tp:taxon-name-part></tp:taxon-name>1, <tp:taxon-name><tp:taxon-name-part taxon-name-part-type="genus" reg="Cyrtodactylus">C.</tp:taxon-name-part><tp:taxon-name-part taxon-name-part-type="uncertainty-rank">cf.</tp:taxon-name-part><tp:taxon-name-part taxon-name-part-type="species" reg="ngati">ngati</tp:taxon-name-part></tp:taxon-name>2, <italic><tp:taxon-name><tp:taxon-name-part taxon-name-part-type="genus" reg="Cyrtodactylus">C.</tp:taxon-name-part><tp:taxon-name-part taxon-name-part-type="species" reg="ngati">ngati</tp:taxon-name-part></tp:taxon-name></italic>3, and the sister lineages <italic><tp:taxon-name><tp:taxon-name-part taxon-name-part-type="genus" reg="Cyrtodactylus">C.</tp:taxon-name-part><tp:taxon-name-part taxon-name-part-type="species" reg="ngati">ngati</tp:taxon-name-part></tp:taxon-name></italic>4 and <italic><tp:taxon-name><tp:taxon-name-part taxon-name-part-type="genus" reg="Cyrtodactylus">C.</tp:taxon-name-part><tp:taxon-name-part taxon-name-part-type="species" reg="ngati">ngati</tp:taxon-name-part></tp:taxon-name></italic> (Fig. <xref ref-type="fig" rid="F2">2</xref>). <italic><tp:taxon-name><tp:taxon-name-part taxon-name-part-type="genus" reg="Cyrtodactylus">Cyrtodactylus</tp:taxon-name-part><tp:taxon-name-part taxon-name-part-type="species" reg="thongphaphumensis">thongphaphumensis</tp:taxon-name-part></tp:taxon-name></italic> sp. nov. differs from those lineages by an uncorrected pairwise sequence divergence of 7.6–9.7% and from all members of the <italic><tp:taxon-name><tp:taxon-name-part taxon-name-part-type="genus" reg="Cyrtodactylus"/><tp:taxon-name-part taxon-name-part-type="species" reg="brevipalmatus">brevipalmatus</tp:taxon-name-part></tp:taxon-name></italic> group by 7.6–22.3% (Table <xref ref-type="table" rid="T2">2</xref>). It differs discretely from <italic><tp:taxon-name><tp:taxon-name-part taxon-name-part-type="genus" reg="Cytodactylus">C.</tp:taxon-name-part><tp:taxon-name-part taxon-name-part-type="species" reg="elok">elok</tp:taxon-name-part></tp:taxon-name></italic> by having as opposed to lacking paravertebral tubercles, femoral and precloacal pores, and by having 19–21 as opposed to 4–7 longitudinal rows of tubercles. It differs from <italic><tp:taxon-name><tp:taxon-name-part taxon-name-part-type="genus" reg="Cyrtodactylus">C.</tp:taxon-name-part><tp:taxon-name-part taxon-name-part-type="species" reg="brevipalmatus">brevipalmatus</tp:taxon-name-part></tp:taxon-name></italic>, <italic><tp:taxon-name><tp:taxon-name-part taxon-name-part-type="genus" reg="Cyrtodactylus">C.</tp:taxon-name-part><tp:taxon-name-part taxon-name-part-type="species" reg="fluvicavus">fluvicavus</tp:taxon-name-part></tp:taxon-name></italic>, <italic><tp:taxon-name><tp:taxon-name-part taxon-name-part-type="genus" reg="Cyrtodactylus">C.</tp:taxon-name-part><tp:taxon-name-part taxon-name-part-type="species" reg="interdigitalis">interdigitalis</tp:taxon-name-part></tp:taxon-name></italic>, <italic><tp:taxon-name><tp:taxon-name-part taxon-name-part-type="genus" reg="Cyrtodactylus">C.</tp:taxon-name-part><tp:taxon-name-part taxon-name-part-type="species" reg="ngati">ngati</tp:taxon-name-part></tp:taxon-name></italic>, <italic><tp:taxon-name><tp:taxon-name-part taxon-name-part-type="genus" reg="Cyrtodactylus">C.</tp:taxon-name-part><tp:taxon-name-part taxon-name-part-type="species" reg="ngati">ngati</tp:taxon-name-part></tp:taxon-name></italic>3, and <italic><tp:taxon-name><tp:taxon-name-part taxon-name-part-type="genus" reg="Cyrtodactylus">C.</tp:taxon-name-part><tp:taxon-name-part taxon-name-part-type="species" reg="rukhadeva">rukhadeva</tp:taxon-name-part></tp:taxon-name></italic> in having statistically significant different mean values of combinations of the morphometric characters of <abbrev xmlns:xlink="http://www.w3.org/1999/xlink" xlink:title="axilla to groin length, taken from the posterior margin of the forelimb at its insertion point on the body to the anterior margin of the hind limb at its insertion point on the body" id="ABBRID0ET4HK" xlink:type="simple">AG</abbrev>, <abbrev xmlns:xlink="http://www.w3.org/1999/xlink" xlink:title="humeral length, taken from the proximal end of the humerus at its insertion point in the glenoid fossa to the distal margin of the elbow while flexed 90°" id="ABBRID0EX4HK" xlink:type="simple">HumL</abbrev>, <abbrev xmlns:xlink="http://www.w3.org/1999/xlink" xlink:title="forearm length, taken on the ventral surface from the posterior margin of the elbow while flexed 90° to the inflection of the flexed wrist" id="ABBRID0E24HK" xlink:type="simple">ForL</abbrev>, <abbrev xmlns:xlink="http://www.w3.org/1999/xlink" xlink:title="tibia length, taken on the ventral surface from the posterior margin of the knee while flexed 90° to the base of the heel" id="ABBRID0E64HK" xlink:type="simple">TibL</abbrev>, <abbrev xmlns:xlink="http://www.w3.org/1999/xlink" xlink:title="head length, the distance from the posterior margin of the retroarticular process of the lower jaw to the tip of the snout" id="ABBRID0ED5HK" xlink:type="simple">HL</abbrev>, <abbrev xmlns:xlink="http://www.w3.org/1999/xlink" xlink:title="head width, measured at the angle of the jaws" id="ABBRID0EH5HK" xlink:type="simple">HW</abbrev>, <abbrev xmlns:xlink="http://www.w3.org/1999/xlink" xlink:title="head depth, the maximum height of head measured from the occiput to base of the lower jaw posterior to the eyes" id="ABBRID0EL5HK" xlink:type="simple">HD</abbrev>, <abbrev xmlns:xlink="http://www.w3.org/1999/xlink" xlink:title="eye to ear distance, measured from the anterior edge of the ear opening to the posterior edge of the bony orbit" id="ABBRID0EP5HK" xlink:type="simple">EE</abbrev>, <abbrev xmlns:xlink="http://www.w3.org/1999/xlink" xlink:title="eye to snout distance or snout length, measured from anteriormost margin of the bony orbit to the tip of snout" id="ABBRID0ET5HK" xlink:type="simple">ES</abbrev>, <abbrev xmlns:xlink="http://www.w3.org/1999/xlink" xlink:title="eye to nostril distance, measured from the anterior margin of the bony orbit to the posterior margin of the external nares" id="ABBRID0EX5HK" xlink:type="simple">EN</abbrev>, <abbrev xmlns:xlink="http://www.w3.org/1999/xlink" xlink:title="ear length, greatest oblique length across the auditory meatus" id="ABBRID0E25HK" xlink:type="simple">EL</abbrev>, and <abbrev xmlns:xlink="http://www.w3.org/1999/xlink" xlink:title="internarial distance, measured between the external nares across the rostrum" id="ABBRID0E65HK" xlink:type="simple">IN</abbrev> (Table <xref ref-type="table" rid="T3">3</xref>). It differs further from those same species in having statistically significant different mean values of combinations of the meristic characters <abbrev xmlns:xlink="http://www.w3.org/1999/xlink" xlink:title="Supralabials" id="ABBRID0EH6HK" xlink:type="simple">SL</abbrev>, <abbrev xmlns:xlink="http://www.w3.org/1999/xlink" xlink:title="Paravertebral tubercles" id="ABBRID0EL6HK" xlink:type="simple">PVT</abbrev>, <abbrev xmlns:xlink="http://www.w3.org/1999/xlink" xlink:title="Longitudinal rows of tubercles" id="ABBRID0EP6HK" xlink:type="simple">LRT</abbrev>, <abbrev xmlns:xlink="http://www.w3.org/1999/xlink" xlink:title="Ventral scales" id="ABBRID0ET6HK" xlink:type="simple">VS</abbrev>, <abbrev xmlns:xlink="http://www.w3.org/1999/xlink" xlink:title="Ventral scales along middle of the body" id="ABBRID0EX6HK" xlink:type="simple">VSM</abbrev>, <abbrev xmlns:xlink="http://www.w3.org/1999/xlink" xlink:title="Total subdigital lamellae 4th toe" id="ABBRID0E26HK" xlink:type="simple">TL4T</abbrev>, <abbrev xmlns:xlink="http://www.w3.org/1999/xlink" xlink:title="Expanded subdigital lamellae on 4th finger" id="ABBRID0EAAAM" xlink:type="simple">FL4E</abbrev>, <abbrev xmlns:xlink="http://www.w3.org/1999/xlink" xlink:title="Unmodified subdigital lamellae on 4th finger" id="ABBRID0EEAAM" xlink:type="simple">FL4U</abbrev>, <abbrev xmlns:xlink="http://www.w3.org/1999/xlink" xlink:title="Total subdigital lamellae 4th finger" id="ABBRID0EIAAM" xlink:type="simple">FL4T</abbrev>, <abbrev xmlns:xlink="http://www.w3.org/1999/xlink" xlink:title="Total enlarged femoral scales" id="ABBRID0EMAAM" xlink:type="simple">FS</abbrev>, <abbrev xmlns:xlink="http://www.w3.org/1999/xlink" xlink:title="Enlarged precloacal scales" id="ABBRID0EQAAM" xlink:type="simple">PCS</abbrev>, and <abbrev xmlns:xlink="http://www.w3.org/1999/xlink" xlink:title="Body bands" id="ABBRID0EUAAM" xlink:type="simple">BB</abbrev> (Table <xref ref-type="table" rid="T3">3</xref>). Discrete differences between <italic><tp:taxon-name><tp:taxon-name-part taxon-name-part-type="genus" reg="Cyrtodactylus">Cyrtodactylus</tp:taxon-name-part><tp:taxon-name-part taxon-name-part-type="species" reg="thongphaphumensis">thongphaphumensis</tp:taxon-name-part></tp:taxon-name></italic> sp. nov. and other putative species and populations are presented in Table <xref ref-type="table" rid="T5">5</xref>.</p></tp:treatment-sec><tp:treatment-sec sec-type="natural history" id="SECID0ELBAM"><title>Natural history.</title><p>All individuals were found in hill evergreen forest at 914 m elevation (Fig. <xref ref-type="fig" rid="F6">6</xref>). Specimens (<italic>N</italic> = 8) were collected at night (1900–2100 h) during the dry season (April) on tree trunks (62.5%; <italic>N</italic> = 5), on a building (12.5%; <italic>N</italic> = 1), and the ground (25.0%; <italic>N</italic> = 2) with a temperature of 27.0 °C and relative humidity of 71.1%. The holotype (ZMKU R 00953) and four paratypes (ZMKU R 00950, ZMKU R 00954, ZMKU R 00956–00957) were found on tree trunks ≤ 160 cm above ground level. One specimen (ZMKU R 00951) was found on a building. Two specimens (ZMKU R 00952, ZMKU R 00955) were found on ground. At night, the new species was found to co-occur with other gekkonid lizards, <italic><tp:taxon-name><tp:taxon-name-part taxon-name-part-type="genus" reg="Cyrtodactylus">Cyrtodactylus</tp:taxon-name-part><tp:taxon-name-part taxon-name-part-type="species" reg="oldhami">oldhami</tp:taxon-name-part></tp:taxon-name></italic> (Theobald, 1876), <italic><tp:taxon-name><tp:taxon-name-part taxon-name-part-type="genus" reg="Gekko">Gekko</tp:taxon-name-part><tp:taxon-name-part taxon-name-part-type="species" reg="kaengkrachanense">kaengkrachanense</tp:taxon-name-part></tp:taxon-name></italic> (Sumontha, Pauwels, Kunya, Limlikhitaksorn, Ruksue, Taokratok, Ansermet &amp; Chanhome, 2012), and <italic><tp:taxon-name><tp:taxon-name-part taxon-name-part-type="genus" reg="Hemidactylus">Hemidactylus</tp:taxon-name-part><tp:taxon-name-part taxon-name-part-type="species" reg="garnotii">garnotii</tp:taxon-name-part></tp:taxon-name></italic> Duméril &amp; Bibron, 1836.</p><fig id="F6" position="float" orientation="portrait"><object-id xmlns:xlink="http://www.w3.org/1999/xlink" content-type="doi" xlink:type="simple">10.3897/zookeys.1141.97624.figure6</object-id><object-id xmlns:xlink="http://www.w3.org/1999/xlink" content-type="arpha" xlink:type="simple">6E5F01D3-7D86-53EB-91CC-60E82A975192</object-id><label>Figure 6.</label><caption><p>Habitat of the type locality at Thong Pha Phum National Park, Pilok Subdistrict, Thong Pha Phum District, Kanchanaburi Province, Thailand.</p></caption><graphic xmlns:xlink="http://www.w3.org/1999/xlink" xlink:href="zookeys-1141-093_article-97624__-g006.jpg" position="float" orientation="portrait" xlink:type="simple" id="oo_797564.jpg"><uri content-type="original_file" xlink:type="simple">https://binary.pensoft.net/fig/797564</uri></graphic></fig></tp:treatment-sec><tp:treatment-sec><!--Section generated to contain objects referenced in tp:taxon-treatment.--><fig id="F1" position="float" orientation="portrait"><object-id xmlns:xlink="http://www.w3.org/1999/xlink" content-type="doi" xlink:type="simple">10.3897/zookeys.1141.97624.figure1</object-id><object-id xmlns:xlink="http://www.w3.org/1999/xlink" content-type="arpha" xlink:type="simple">D814B353-AFDF-54DB-A91F-E625CB659531</object-id><label>Figure 1.</label><caption><p>Distribution of nominal species and unnamed populations of the <italic><tp:taxon-name><tp:taxon-name-part taxon-name-part-type="genus" reg="Cyrtodactylus">Cyrtodactylus</tp:taxon-name-part><tp:taxon-name-part taxon-name-part-type="species" reg="brevipalmatus">brevipalmatus</tp:taxon-name-part></tp:taxon-name></italic> group. Stars denote type localities. White circles are literature localities from which specimens were not examined and remain unidentified. Locality data for all material examined is in <xref ref-type="bibr" rid="B11">Grismer et al. (2022c</xref>: table 1).</p></caption><graphic xmlns:xlink="http://www.w3.org/1999/xlink" xlink:href="zookeys-1141-093_article-97624__-g001.jpg" position="float" orientation="portrait" xlink:type="simple" id="oo_797559.jpg"><uri content-type="original_file" xlink:type="simple">https://binary.pensoft.net/fig/797559</uri></graphic></fig><fig id="F2" position="float" orientation="portrait"><object-id xmlns:xlink="http://www.w3.org/1999/xlink" content-type="doi" xlink:type="simple">10.3897/zookeys.1141.97624.figure2</object-id><object-id xmlns:xlink="http://www.w3.org/1999/xlink" content-type="arpha" xlink:type="simple">5CEF5E1D-022F-518B-8053-094BEACC3E6E</object-id><label>Figure 2.</label><caption><p>Maximum clade credibility <abbrev xmlns:xlink="http://www.w3.org/1999/xlink" xlink:title="Bayesian Evolutionary Analysis Sampling Trees" id="ABBRID0EWTAE" xlink:type="simple">BEAST</abbrev> phylogeny of the <italic><tp:taxon-name><tp:taxon-name-part taxon-name-part-type="genus" reg="Cyrtodactylus">Cyrtodactylus</tp:taxon-name-part><tp:taxon-name-part taxon-name-part-type="species" reg="brevipalmatus">brevipalmatus</tp:taxon-name-part></tp:taxon-name></italic> group highlighting the new species described herein. Bayesian posterior probabilities (<abbrev xmlns:xlink="http://www.w3.org/1999/xlink" xlink:title="Bayesian posterior probabilities" id="ABBRID0EFUAE" xlink:type="simple">BPP</abbrev>) are listed at the nodes.</p></caption><graphic xmlns:xlink="http://www.w3.org/1999/xlink" xlink:href="zookeys-1141-093_article-97624__-g002.jpg" position="float" orientation="portrait" xlink:type="simple" id="oo_797560.jpg"><uri content-type="original_file" xlink:type="simple">https://binary.pensoft.net/fig/797560</uri></graphic></fig><table-wrap id="T2" position="float" orientation="portrait"><label>Table 2.</label><caption><p>Mean (minimum–maximum) percentages of uncorrected pairwise sequence divergence (<italic>p</italic>-distances) among the putative species of the <italic><tp:taxon-name><tp:taxon-name-part taxon-name-part-type="genus" reg="Cyrtodactylus">Cyrtodactylus</tp:taxon-name-part><tp:taxon-name-part taxon-name-part-type="species" reg="brevipalmatus">brevipalmatus</tp:taxon-name-part></tp:taxon-name></italic> group based on 1,386 base pairs of mitochondrial NADH dehydrogenase subunit 2 gene (<abbrev xmlns:xlink="http://www.w3.org/1999/xlink" xlink:title="NADH dehydrogenase subunit 2 gene" id="ABBRID0EEVAE" xlink:type="simple">ND2</abbrev>) and adjacent tRNAs. Intraspecific p-distance are in bold font. n/a = data not applicable.</p></caption><table id="TID0ES5AG" rules="all"><tbody><tr><th rowspan="1" colspan="1">Species</th><th rowspan="1" colspan="1">1. <italic><tp:taxon-name><tp:taxon-name-part taxon-name-part-type="genus" reg="Cyrtodactylus">C.</tp:taxon-name-part><tp:taxon-name-part taxon-name-part-type="species" reg="brevipalmatus">brevipalmatus</tp:taxon-name-part></tp:taxon-name></italic></th><th rowspan="1" colspan="1">2. <tp:taxon-name><tp:taxon-name-part taxon-name-part-type="genus" reg="Cyrtodactylus">C.</tp:taxon-name-part><tp:taxon-name-part taxon-name-part-type="uncertainty-rank">cf.</tp:taxon-name-part><tp:taxon-name-part taxon-name-part-type="species" reg="ngati">ngati</tp:taxon-name-part></tp:taxon-name>1</th><th rowspan="1" colspan="1">3. <tp:taxon-name><tp:taxon-name-part taxon-name-part-type="genus" reg="Cyrtodactylus">C.</tp:taxon-name-part><tp:taxon-name-part taxon-name-part-type="uncertainty-rank">cf.</tp:taxon-name-part><tp:taxon-name-part taxon-name-part-type="species" reg="ngati">ngati</tp:taxon-name-part></tp:taxon-name>2</th><th rowspan="1" colspan="1">4. <italic><tp:taxon-name><tp:taxon-name-part taxon-name-part-type="genus" reg="Cytodactylus">C.</tp:taxon-name-part><tp:taxon-name-part taxon-name-part-type="species" reg="elok">elok</tp:taxon-name-part></tp:taxon-name></italic></th><th rowspan="1" colspan="1">5. <italic><tp:taxon-name><tp:taxon-name-part taxon-name-part-type="genus" reg="Cyrtodactylus">C.</tp:taxon-name-part><tp:taxon-name-part taxon-name-part-type="species" reg="fluvicavus">fluvicavus</tp:taxon-name-part></tp:taxon-name></italic></th><th rowspan="1" colspan="1">6. <italic><tp:taxon-name><tp:taxon-name-part taxon-name-part-type="genus" reg="Cyrtodactylus">C.</tp:taxon-name-part><tp:taxon-name-part taxon-name-part-type="species" reg="interdigitalis">interdigitalis</tp:taxon-name-part></tp:taxon-name></italic></th><th rowspan="1" colspan="1">7. <italic><tp:taxon-name><tp:taxon-name-part taxon-name-part-type="genus" reg="Cyrtodactylus">C.</tp:taxon-name-part><tp:taxon-name-part taxon-name-part-type="species" reg="kochangensis">kochangensis</tp:taxon-name-part></tp:taxon-name></italic></th><th rowspan="1" colspan="1">8. <italic><tp:taxon-name><tp:taxon-name-part taxon-name-part-type="genus" reg="Cyrtodactylus">C.</tp:taxon-name-part><tp:taxon-name-part taxon-name-part-type="species" reg="ngati">ngati</tp:taxon-name-part></tp:taxon-name></italic>, <italic><tp:taxon-name><tp:taxon-name-part taxon-name-part-type="genus" reg="Cyrtodactylus">C.</tp:taxon-name-part><tp:taxon-name-part taxon-name-part-type="species" reg="ngati">ngati</tp:taxon-name-part></tp:taxon-name></italic>3 and <italic><tp:taxon-name><tp:taxon-name-part taxon-name-part-type="genus" reg="Cyrtodactylus">C.</tp:taxon-name-part><tp:taxon-name-part taxon-name-part-type="species" reg="ngati">ngati</tp:taxon-name-part></tp:taxon-name></italic>4</th><th rowspan="1" colspan="1">9. <italic><tp:taxon-name><tp:taxon-name-part taxon-name-part-type="genus" reg="Cyrtodactylus">C.</tp:taxon-name-part><tp:taxon-name-part taxon-name-part-type="species" reg="rivularis">rivularis</tp:taxon-name-part></tp:taxon-name></italic></th><th rowspan="1" colspan="1">10. <italic><tp:taxon-name><tp:taxon-name-part taxon-name-part-type="genus" reg="Cyrtodactylus">C.</tp:taxon-name-part><tp:taxon-name-part taxon-name-part-type="species" reg="rukhadeva">rukhadeva</tp:taxon-name-part></tp:taxon-name></italic></th><th rowspan="1" colspan="1">11. <italic><tp:taxon-name><tp:taxon-name-part taxon-name-part-type="genus" reg="Cyrtodactylus">C.</tp:taxon-name-part><tp:taxon-name-part taxon-name-part-type="species" reg="thongphaphumensis">thongphaphumensis</tp:taxon-name-part></tp:taxon-name></italic> sp. nov</th><th rowspan="1" colspan="1">12. <italic><tp:taxon-name><tp:taxon-name-part taxon-name-part-type="genus" reg="Cyrtodactylus">C.</tp:taxon-name-part></tp:taxon-name></italic> sp. 10</th><th rowspan="1" colspan="1">13. <italic><tp:taxon-name><tp:taxon-name-part taxon-name-part-type="genus" reg="Cyrtodactylus">C.</tp:taxon-name-part></tp:taxon-name></italic> sp. 11</th><th rowspan="1" colspan="1">14. <italic><tp:taxon-name><tp:taxon-name-part taxon-name-part-type="genus" reg="Cyrtodactylus">C.</tp:taxon-name-part></tp:taxon-name></italic> sp. 14</th><th rowspan="1" colspan="1">15. <italic><tp:taxon-name><tp:taxon-name-part taxon-name-part-type="genus" reg="Cyrtodactylus">C.</tp:taxon-name-part><tp:taxon-name-part taxon-name-part-type="species" reg="uthaiensis">uthaiensis</tp:taxon-name-part></tp:taxon-name></italic></th></tr><tr><td rowspan="1" colspan="1">
                  <bold>
                    <italic>N</italic>
                  </bold>
                </td><td rowspan="1" colspan="1">1</td><td rowspan="1" colspan="1">1</td><td rowspan="1" colspan="1">1</td><td rowspan="1" colspan="1">1</td><td rowspan="1" colspan="1">7</td><td rowspan="1" colspan="1">1</td><td rowspan="1" colspan="1">1</td><td rowspan="1" colspan="1">7</td><td rowspan="1" colspan="1">2</td><td rowspan="1" colspan="1">2</td><td rowspan="1" colspan="1">9</td><td rowspan="1" colspan="1">1</td><td rowspan="1" colspan="1">1</td><td rowspan="1" colspan="1">1</td><td rowspan="1" colspan="1">1</td></tr><tr><td rowspan="1" colspan="1">1.</td><td rowspan="1" colspan="1">
                  <bold>n/a</bold>
                </td><td rowspan="1" colspan="1"/><td rowspan="1" colspan="1"/><td rowspan="1" colspan="1"/><td rowspan="1" colspan="1"/><td rowspan="1" colspan="1"/><td rowspan="1" colspan="1"/><td rowspan="1" colspan="1"/><td rowspan="1" colspan="1"/><td rowspan="1" colspan="1"/><td rowspan="1" colspan="1"/><td rowspan="1" colspan="1"/><td rowspan="1" colspan="1"/><td rowspan="1" colspan="1"/><td rowspan="1" colspan="1"/></tr><tr><td rowspan="1" colspan="1">2.</td><td rowspan="1" colspan="1">21.03</td><td rowspan="1" colspan="1">
                  <bold>n/a</bold>
                </td><td rowspan="1" colspan="1"/><td rowspan="1" colspan="1"/><td rowspan="1" colspan="1"/><td rowspan="1" colspan="1"/><td rowspan="1" colspan="1"/><td rowspan="1" colspan="1"/><td rowspan="1" colspan="1"/><td rowspan="1" colspan="1"/><td rowspan="1" colspan="1"/><td rowspan="1" colspan="1"/><td rowspan="1" colspan="1"/><td rowspan="1" colspan="1"/><td rowspan="1" colspan="1"/></tr><tr><td rowspan="1" colspan="1">3.</td><td rowspan="1" colspan="1">21.68</td><td rowspan="1" colspan="1">4.39</td><td rowspan="1" colspan="1">
                  <bold>n/a</bold>
                </td><td rowspan="1" colspan="1"/><td rowspan="1" colspan="1"/><td rowspan="1" colspan="1"/><td rowspan="1" colspan="1"/><td rowspan="1" colspan="1"/><td rowspan="1" colspan="1"/><td rowspan="1" colspan="1"/><td rowspan="1" colspan="1"/><td rowspan="1" colspan="1"/><td rowspan="1" colspan="1"/><td rowspan="1" colspan="1"/><td rowspan="1" colspan="1"/></tr><tr><td rowspan="1" colspan="1">4.</td><td rowspan="1" colspan="1">20.77</td><td rowspan="1" colspan="1">22.58</td><td rowspan="1" colspan="1">21.42</td><td rowspan="1" colspan="1">
                  <bold>n/a</bold>
                </td><td rowspan="1" colspan="1"/><td rowspan="1" colspan="1"/><td rowspan="1" colspan="1"/><td rowspan="1" colspan="1"/><td rowspan="1" colspan="1"/><td rowspan="1" colspan="1"/><td rowspan="1" colspan="1"/><td rowspan="1" colspan="1"/><td rowspan="1" colspan="1"/><td rowspan="1" colspan="1"/><td rowspan="1" colspan="1"/></tr><tr><td rowspan="1" colspan="1">5.</td><td rowspan="1" colspan="1">18.86 (18.84–18.97)</td><td rowspan="1" colspan="1">10.64 (10.58–10.84)</td><td rowspan="1" colspan="1">11.02 (10.97–11.23)</td><td rowspan="1" colspan="1">20.15 (20.13–20.26)</td><td rowspan="1" colspan="1">
                  <bold>0.10 (0.00–0.26)</bold>
                </td><td rowspan="1" colspan="1"/><td rowspan="1" colspan="1"/><td rowspan="1" colspan="1"/><td rowspan="1" colspan="1"/><td rowspan="1" colspan="1"/><td rowspan="1" colspan="1"/><td rowspan="1" colspan="1"/><td rowspan="1" colspan="1"/><td rowspan="1" colspan="1"/><td rowspan="1" colspan="1"/></tr><tr><td rowspan="1" colspan="1">6.</td><td rowspan="1" colspan="1">20.77</td><td rowspan="1" colspan="1">6.97</td><td rowspan="1" colspan="1">9.16</td><td rowspan="1" colspan="1">22.84</td><td rowspan="1" colspan="1">12.02 (12.00–12.13)</td><td rowspan="1" colspan="1">
                  <bold>n/a</bold>
                </td><td rowspan="1" colspan="1"/><td rowspan="1" colspan="1"/><td rowspan="1" colspan="1"/><td rowspan="1" colspan="1"/><td rowspan="1" colspan="1"/><td rowspan="1" colspan="1"/><td rowspan="1" colspan="1"/><td rowspan="1" colspan="1"/><td rowspan="1" colspan="1"/></tr><tr><td rowspan="1" colspan="1">7.</td><td rowspan="1" colspan="1">19.35</td><td rowspan="1" colspan="1">14.58</td><td rowspan="1" colspan="1">14.71</td><td rowspan="1" colspan="1">20.90</td><td rowspan="1" colspan="1">12.31 (12.26–12.31)</td><td rowspan="1" colspan="1">15.23</td><td rowspan="1" colspan="1">
                  <bold>n/a</bold>
                </td><td rowspan="1" colspan="1"/><td rowspan="1" colspan="1"/><td rowspan="1" colspan="1"/><td rowspan="1" colspan="1"/><td rowspan="1" colspan="1"/><td rowspan="1" colspan="1"/><td rowspan="1" colspan="1"/><td rowspan="1" colspan="1"/></tr><tr><td rowspan="1" colspan="1">8.</td><td rowspan="1" colspan="1">20.70 (20.65–20.90)</td><td rowspan="1" colspan="1">3.30 (2.84–4.00)</td><td rowspan="1" colspan="1">3.71 (3.35–4.26)</td><td rowspan="1" colspan="1">21.11 (20.90–21.42)</td><td rowspan="1" colspan="1">11.34 (11.10–11.87)</td><td rowspan="1" colspan="1">8.13 (7.74–8.65)</td><td rowspan="1" colspan="1">14.58 (14.45–14.84)</td><td rowspan="1" colspan="1">
                  <bold>0.84 (0.00–1.55)</bold>
                </td><td rowspan="1" colspan="1"/><td rowspan="1" colspan="1"/><td rowspan="1" colspan="1"/><td rowspan="1" colspan="1"/><td rowspan="1" colspan="1"/><td rowspan="1" colspan="1"/><td rowspan="1" colspan="1"/></tr><tr><td rowspan="1" colspan="1">9.</td><td rowspan="1" colspan="1">20.00 (19.74–20.26)</td><td rowspan="1" colspan="1">15.87 (15.61–16.13)</td><td rowspan="1" colspan="1">15.03 (14.84–15.23)</td><td rowspan="1" colspan="1">21.61 (21.42–21.81)</td><td rowspan="1" colspan="1">12.57 (12.26–13.03)</td><td rowspan="1" colspan="1">15.48 (15.23–15.74)</td><td rowspan="1" colspan="1">12.26 (12.00–12.52)</td><td rowspan="1" colspan="1">15.03 (14.71–15.48)</td><td rowspan="1" colspan="1">
                  <bold>0.52</bold>
                </td><td rowspan="1" colspan="1"/><td rowspan="1" colspan="1"/><td rowspan="1" colspan="1"/><td rowspan="1" colspan="1"/><td rowspan="1" colspan="1"/><td rowspan="1" colspan="1"/></tr><tr><td rowspan="1" colspan="1">10.</td><td rowspan="1" colspan="1">20.65 (20.13–21.16)</td><td rowspan="1" colspan="1">15.42 14.84–16.00)</td><td rowspan="1" colspan="1">15.48 (14.84–16.13)</td><td rowspan="1" colspan="1">21.61 (21.16–22.06)</td><td rowspan="1" colspan="1">12.25 (11.61–13.03)</td><td rowspan="1" colspan="1">16.00 (15.35–16.65)</td><td rowspan="1" colspan="1">13.10 (12.52–13.68)</td><td rowspan="1" colspan="1">15.23 (14.19–16.23)</td><td rowspan="1" colspan="1">4.65 (3.61–5.68)</td><td rowspan="1" colspan="1">
                  <bold>1.55</bold>
                </td><td rowspan="1" colspan="1"/><td rowspan="1" colspan="1"/><td rowspan="1" colspan="1"/><td rowspan="1" colspan="1"/><td rowspan="1" colspan="1"/></tr><tr><td rowspan="1" colspan="1">11.</td><td rowspan="1" colspan="1">20.34 (20.13–20.65)</td><td rowspan="1" colspan="1">7.93 (7.74–8.00)</td><td rowspan="1" colspan="1">9.51 (9.42–9.55)</td><td rowspan="1" colspan="1">22.02 (21.81–22.32)</td><td rowspan="1" colspan="1">9.75 (9.55–9.94)</td><td rowspan="1" colspan="1">8.96 (8.77–9.03)</td><td rowspan="1" colspan="1">13.22 (13.03–13.29)</td><td rowspan="1" colspan="1">8.81 (8.13–9.68)</td><td rowspan="1" colspan="1">13.12 (12.77–13.42)</td><td rowspan="1" colspan="1">13.25 (12.52–13.94)</td><td rowspan="1" colspan="1">
                  <bold>0.22 (0.00–0.52)</bold>
                </td><td rowspan="1" colspan="1"/><td rowspan="1" colspan="1"/><td rowspan="1" colspan="1"/><td rowspan="1" colspan="1"/></tr><tr><td rowspan="1" colspan="1">12.</td><td rowspan="1" colspan="1">19.87</td><td rowspan="1" colspan="1">9.29</td><td rowspan="1" colspan="1">10.84</td><td rowspan="1" colspan="1">21.94</td><td rowspan="1" colspan="1">10.12 (10.06–10.32)</td><td rowspan="1" colspan="1">10.19</td><td rowspan="1" colspan="1">13.68</td><td rowspan="1" colspan="1">10.21 (10.06–10.45)</td><td rowspan="1" colspan="1">13.94 (13.68–14.19)</td><td rowspan="1" colspan="1">14.32 (13.68–14.97)</td><td rowspan="1" colspan="1">8.06 (7.87–8.13)</td><td rowspan="1" colspan="1">
                  <bold>n/a</bold>
                </td><td rowspan="1" colspan="1"/><td rowspan="1" colspan="1"/><td rowspan="1" colspan="1"/></tr><tr><td rowspan="1" colspan="1">13.</td><td rowspan="1" colspan="1">20.39</td><td rowspan="1" colspan="1">7.23</td><td rowspan="1" colspan="1">8.90</td><td rowspan="1" colspan="1">22.19</td><td rowspan="1" colspan="1">11.12 (11.10–11.23)</td><td rowspan="1" colspan="1">3.87</td><td rowspan="1" colspan="1">14.58</td><td rowspan="1" colspan="1">8.28 (8.00–8.65)</td><td rowspan="1" colspan="1">15.35 (15.10–15.61)</td><td rowspan="1" colspan="1">15.61 (14.97–16.26)</td><td rowspan="1" colspan="1">8.96 (8.77–9.03)</td><td rowspan="1" colspan="1">10.45</td><td rowspan="1" colspan="1">
                  <bold>n/a</bold>
                </td><td rowspan="1" colspan="1"/><td rowspan="1" colspan="1"/></tr><tr><td rowspan="1" colspan="1">14.</td><td rowspan="1" colspan="1">6.45</td><td rowspan="1" colspan="1">20.90</td><td rowspan="1" colspan="1">20.65</td><td rowspan="1" colspan="1">20.00</td><td rowspan="1" colspan="1">18.34 (18.32–18.45)</td><td rowspan="1" colspan="1">20.13</td><td rowspan="1" colspan="1">19.10</td><td rowspan="1" colspan="1">20.52 (20.26–20.65)</td><td rowspan="1" colspan="1">19.74 (19.48–20.00)</td><td rowspan="1" colspan="1">20.00 (19.48–20.52)</td><td rowspan="1" colspan="1">19.60 (19.48–19.87)</td><td rowspan="1" colspan="1">18.84</td><td rowspan="1" colspan="1">19.61</td><td rowspan="1" colspan="1">
                  <bold>n/a</bold>
                </td><td rowspan="1" colspan="1"/></tr><tr><td rowspan="1" colspan="1">15.</td><td rowspan="1" colspan="1">19.74</td><td rowspan="1" colspan="1">5.81</td><td rowspan="1" colspan="1">8.13</td><td rowspan="1" colspan="1">21.16</td><td rowspan="1" colspan="1">10.12 (10.06–10.32)</td><td rowspan="1" colspan="1">7.1</td><td rowspan="1" colspan="1">13.94</td><td rowspan="1" colspan="1">6.97 (6.58–7.61)</td><td rowspan="1" colspan="1">13.94 (13.68–14.19)</td><td rowspan="1" colspan="1">13.94 (13.29–14.58)</td><td rowspan="1" colspan="1">7.80 (7.61–7.87)</td><td rowspan="1" colspan="1">8.39</td><td rowspan="1" colspan="1">6.58</td><td rowspan="1" colspan="1">19.48</td><td rowspan="1" colspan="1">
                  <bold>n/a</bold>
                </td></tr></tbody></table></table-wrap><table-wrap id="T3" position="float" orientation="portrait"><label>Table 3.</label><caption><p>Significant <italic>p</italic>-values from the results of the <abbrev xmlns:xlink="http://www.w3.org/1999/xlink" xlink:title="analysis of variance" id="ABBRID0EI3AG" xlink:type="simple">ANOVA</abbrev> and Welch’s <italic>F</italic> (*) analyses comparing the normalized morphometric and meristic characters of <italic><tp:taxon-name><tp:taxon-name-part taxon-name-part-type="genus" reg="Cyrtodactylus">Cyrtodactylus</tp:taxon-name-part><tp:taxon-name-part taxon-name-part-type="species" reg="thongphaphumensis">thongphaphumensis</tp:taxon-name-part></tp:taxon-name></italic> sp. nov. to other species of the <italic><tp:taxon-name><tp:taxon-name-part taxon-name-part-type="genus" reg="Cyrtodactylus">Cyrtodactylus</tp:taxon-name-part><tp:taxon-name-part taxon-name-part-type="species" reg="brevipalmatus">brevipalmatus</tp:taxon-name-part></tp:taxon-name></italic> group. Only species with and <italic>N</italic> &gt; 2 are included. No significant differences were recovered for <abbrev xmlns:xlink="http://www.w3.org/1999/xlink" xlink:title="snout-vent length, taken from the tip of the snout to the vent" id="ABBRID0EG4AG" xlink:type="simple">SVL</abbrev>. Abbreviations are in the Materials and methods.</p></caption><table id="TID0E2GAI" rules="all"><tbody><tr><th rowspan="1" colspan="1">Morphometric characters</th><th rowspan="1" colspan="1"><abbrev xmlns:xlink="http://www.w3.org/1999/xlink" xlink:title="axilla to groin length, taken from the posterior margin of the forelimb at its insertion point on the body to the anterior margin of the hind limb at its insertion point on the body" id="ABBRID0EW4AG" xlink:type="simple">AG</abbrev>*</th><th rowspan="1" colspan="1"><abbrev xmlns:xlink="http://www.w3.org/1999/xlink" xlink:title="humeral length, taken from the proximal end of the humerus at its insertion point in the glenoid fossa to the distal margin of the elbow while flexed 90°" id="ABBRID0E54AG" xlink:type="simple">HumL</abbrev>*</th><th rowspan="1" colspan="1">
                  <abbrev xmlns:xlink="http://www.w3.org/1999/xlink" xlink:title="forearm length, taken on the ventral surface from the posterior margin of the elbow while flexed 90° to the inflection of the flexed wrist" id="ABBRID0EG5AG" xlink:type="simple">ForL</abbrev>
                </th><th rowspan="1" colspan="1">
                  <abbrev xmlns:xlink="http://www.w3.org/1999/xlink" xlink:title="femur length, taken from the proximal end of the femur at its insertion point in the acetabulum to the distal margin of the knee while flexed 90°" id="ABBRID0EO5AG" xlink:type="simple">FemL</abbrev>
                </th><th rowspan="1" colspan="1">
                  <abbrev xmlns:xlink="http://www.w3.org/1999/xlink" xlink:title="tibia length, taken on the ventral surface from the posterior margin of the knee while flexed 90° to the base of the heel" id="ABBRID0EW5AG" xlink:type="simple">TibL</abbrev>
                </th><th rowspan="1" colspan="1">
                  <abbrev xmlns:xlink="http://www.w3.org/1999/xlink" xlink:title="head length, the distance from the posterior margin of the retroarticular process of the lower jaw to the tip of the snout" id="ABBRID0E55AG" xlink:type="simple">HL</abbrev>
                </th><th rowspan="1" colspan="1">
                  <abbrev xmlns:xlink="http://www.w3.org/1999/xlink" xlink:title="head width, measured at the angle of the jaws" id="ABBRID0EG6AG" xlink:type="simple">HW</abbrev>
                </th><th rowspan="1" colspan="1"><abbrev xmlns:xlink="http://www.w3.org/1999/xlink" xlink:title="head depth, the maximum height of head measured from the occiput to base of the lower jaw posterior to the eyes" id="ABBRID0EO6AG" xlink:type="simple">HD</abbrev>*</th><th rowspan="1" colspan="1"><abbrev xmlns:xlink="http://www.w3.org/1999/xlink" xlink:title="eye diameter, the greatest horizontal diameter of the eye-ball" id="ABBRID0EW6AG" xlink:type="simple">ED</abbrev>*</th><th rowspan="1" colspan="1"><abbrev xmlns:xlink="http://www.w3.org/1999/xlink" xlink:title="eye to ear distance, measured from the anterior edge of the ear opening to the posterior edge of the bony orbit" id="ABBRID0E56AG" xlink:type="simple">EE</abbrev>*</th><th rowspan="1" colspan="1">
                  <abbrev xmlns:xlink="http://www.w3.org/1999/xlink" xlink:title="eye to snout distance or snout length, measured from anteriormost margin of the bony orbit to the tip of snout" id="ABBRID0EGABG" xlink:type="simple">ES</abbrev>
                </th><th rowspan="1" colspan="1"><abbrev xmlns:xlink="http://www.w3.org/1999/xlink" xlink:title="eye to nostril distance, measured from the anterior margin of the bony orbit to the posterior margin of the external nares" id="ABBRID0EOABG" xlink:type="simple">EN</abbrev>*</th><th rowspan="1" colspan="1">
                  <abbrev xmlns:xlink="http://www.w3.org/1999/xlink" xlink:title="interorbital distance, measured between the dorsomedial-most edges of the bony orbits" id="ABBRID0EWABG" xlink:type="simple">IO</abbrev>
                </th><th rowspan="1" colspan="1">
                  <abbrev xmlns:xlink="http://www.w3.org/1999/xlink" xlink:title="ear length, greatest oblique length across the auditory meatus" id="ABBRID0E5ABG" xlink:type="simple">EL</abbrev>
                </th><th rowspan="1" colspan="1">
                  <abbrev xmlns:xlink="http://www.w3.org/1999/xlink" xlink:title="internarial distance, measured between the external nares across the rostrum" id="ABBRID0EGBBG" xlink:type="simple">IN</abbrev>
                </th></tr><tr><td rowspan="1" colspan="1">
                  <italic>
                    <tp:taxon-name><tp:taxon-name-part taxon-name-part-type="genus" reg="Cyrtodactylus">C.</tp:taxon-name-part><tp:taxon-name-part taxon-name-part-type="species" reg="brevipalmatus">brevipalmatus</tp:taxon-name-part></tp:taxon-name>
                  </italic>
                </td><td rowspan="1" colspan="1"/><td rowspan="1" colspan="1"/><td rowspan="1" colspan="1"/><td rowspan="1" colspan="1"/><td rowspan="1" colspan="1"/><td rowspan="1" colspan="1">0.01</td><td rowspan="1" colspan="1">&lt; 0.001</td><td rowspan="1" colspan="1"/><td rowspan="1" colspan="1"/><td rowspan="1" colspan="1"/><td rowspan="1" colspan="1">&lt; 0.001</td><td rowspan="1" colspan="1">0.03</td><td rowspan="1" colspan="1"/><td rowspan="1" colspan="1"/><td rowspan="1" colspan="1"/></tr><tr><td rowspan="1" colspan="1">
                  <italic>
                    <tp:taxon-name><tp:taxon-name-part taxon-name-part-type="genus" reg="Cyrtodactylus">C.</tp:taxon-name-part><tp:taxon-name-part taxon-name-part-type="species" reg="fluvicavus">fluvicavus</tp:taxon-name-part></tp:taxon-name>
                  </italic>
                </td><td rowspan="1" colspan="1"/><td rowspan="1" colspan="1"/><td rowspan="1" colspan="1">0.0</td><td rowspan="1" colspan="1"/><td rowspan="1" colspan="1"/><td rowspan="1" colspan="1"/><td rowspan="1" colspan="1"/><td rowspan="1" colspan="1">0.007</td><td rowspan="1" colspan="1"/><td rowspan="1" colspan="1"/><td rowspan="1" colspan="1">0.013</td><td rowspan="1" colspan="1">0.023</td><td rowspan="1" colspan="1"/><td rowspan="1" colspan="1">0.007</td><td rowspan="1" colspan="1"/></tr><tr><td rowspan="1" colspan="1">
                  <italic>
                    <tp:taxon-name><tp:taxon-name-part taxon-name-part-type="genus" reg="Cyrtodactylus">C.</tp:taxon-name-part><tp:taxon-name-part taxon-name-part-type="species" reg="interdigitalis">interdigitalis</tp:taxon-name-part></tp:taxon-name>
                  </italic>
                </td><td rowspan="1" colspan="1"/><td rowspan="1" colspan="1"/><td rowspan="1" colspan="1"/><td rowspan="1" colspan="1"/><td rowspan="1" colspan="1">0.00</td><td rowspan="1" colspan="1"/><td rowspan="1" colspan="1">0.007</td><td rowspan="1" colspan="1"/><td rowspan="1" colspan="1"/><td rowspan="1" colspan="1"/><td rowspan="1" colspan="1"/><td rowspan="1" colspan="1"/><td rowspan="1" colspan="1"/><td rowspan="1" colspan="1"/><td rowspan="1" colspan="1"/></tr><tr><td rowspan="1" colspan="1">
                  <italic>
                    <tp:taxon-name><tp:taxon-name-part taxon-name-part-type="genus" reg="Cyrtodactylus">C.</tp:taxon-name-part><tp:taxon-name-part taxon-name-part-type="species" reg="ngati">ngati</tp:taxon-name-part></tp:taxon-name>
                  </italic>
                </td><td rowspan="1" colspan="1">&lt; 0.001</td><td rowspan="1" colspan="1"/><td rowspan="1" colspan="1"/><td rowspan="1" colspan="1"/><td rowspan="1" colspan="1"/><td rowspan="1" colspan="1"/><td rowspan="1" colspan="1">&lt; 0.001</td><td rowspan="1" colspan="1">0.042</td><td rowspan="1" colspan="1"/><td rowspan="1" colspan="1"/><td rowspan="1" colspan="1">0.007</td><td rowspan="1" colspan="1">&lt; 0.001</td><td rowspan="1" colspan="1"/><td rowspan="1" colspan="1">&lt; 0.001</td><td rowspan="1" colspan="1">0.000</td></tr><tr><td rowspan="1" colspan="1"><italic><tp:taxon-name><tp:taxon-name-part taxon-name-part-type="genus" reg="Cyrtodactylus">C.</tp:taxon-name-part><tp:taxon-name-part taxon-name-part-type="species" reg="ngati">ngati</tp:taxon-name-part></tp:taxon-name></italic>3</td><td rowspan="1" colspan="1">0.001</td><td rowspan="1" colspan="1"/><td rowspan="1" colspan="1"/><td rowspan="1" colspan="1"/><td rowspan="1" colspan="1">0.01</td><td rowspan="1" colspan="1">0.03</td><td rowspan="1" colspan="1">0.003</td><td rowspan="1" colspan="1">0.043</td><td rowspan="1" colspan="1"/><td rowspan="1" colspan="1">0.001</td><td rowspan="1" colspan="1">0.019</td><td rowspan="1" colspan="1">0.019</td><td rowspan="1" colspan="1"/><td rowspan="1" colspan="1"/><td rowspan="1" colspan="1">0.003</td></tr><tr><td rowspan="1" colspan="1">
                  <italic>
                    <tp:taxon-name><tp:taxon-name-part taxon-name-part-type="genus" reg="Cyrtodactylus">C.</tp:taxon-name-part><tp:taxon-name-part taxon-name-part-type="species" reg="rukhadeva">rukhadeva</tp:taxon-name-part></tp:taxon-name>
                  </italic>
                </td><td rowspan="1" colspan="1">0.02</td><td rowspan="1" colspan="1">0.004</td><td rowspan="1" colspan="1"/><td rowspan="1" colspan="1"/><td rowspan="1" colspan="1">0.02</td><td rowspan="1" colspan="1"/><td rowspan="1" colspan="1"/><td rowspan="1" colspan="1">0.033</td><td rowspan="1" colspan="1"/><td rowspan="1" colspan="1"/><td rowspan="1" colspan="1"/><td rowspan="1" colspan="1"/><td rowspan="1" colspan="1"/><td rowspan="1" colspan="1"/><td rowspan="1" colspan="1"/></tr><tr><td rowspan="1" colspan="1">
                  <bold>Meristic characters</bold>
                </td><td rowspan="1" colspan="1">
                  <bold>
                    <abbrev xmlns:xlink="http://www.w3.org/1999/xlink" xlink:title="Supralabials" id="ABBRID0EENBG" xlink:type="simple">SL</abbrev>
                  </bold>
                </td><td rowspan="1" colspan="1"><bold><abbrev xmlns:xlink="http://www.w3.org/1999/xlink" xlink:title="Infralabials" id="ABBRID0ENNBG" xlink:type="simple">IL</abbrev></bold>*</td><td rowspan="1" colspan="1"><bold><abbrev xmlns:xlink="http://www.w3.org/1999/xlink" xlink:title="Paravertebral tubercles" id="ABBRID0EWNBG" xlink:type="simple">PVT</abbrev></bold>*</td><td rowspan="1" colspan="1">
                  <bold>
                    <abbrev xmlns:xlink="http://www.w3.org/1999/xlink" xlink:title="Longitudinal rows of tubercles" id="ABBRID0E6NBG" xlink:type="simple">LRT</abbrev>
                  </bold>
                </td><td rowspan="1" colspan="1">
                  <bold>
                    <abbrev xmlns:xlink="http://www.w3.org/1999/xlink" xlink:title="Ventral scales" id="ABBRID0EIOBG" xlink:type="simple">VS</abbrev>
                  </bold>
                </td><td rowspan="1" colspan="1">
                  <bold>
                    <abbrev xmlns:xlink="http://www.w3.org/1999/xlink" xlink:title="Ventral scales along middle of the body" id="ABBRID0EROBG" xlink:type="simple">VSM</abbrev>
                  </bold>
                </td><td rowspan="1" colspan="1">
                  <bold>
                    <abbrev xmlns:xlink="http://www.w3.org/1999/xlink" xlink:title="Expanded subdigital lamellae on 4th toe" id="ABBRID0E1OBG" xlink:type="simple">TL4E</abbrev>
                  </bold>
                </td><td rowspan="1" colspan="1">
                  <bold>
                    <abbrev xmlns:xlink="http://www.w3.org/1999/xlink" xlink:title="Total subdigital lamellae 4th toe" id="ABBRID0EDPBG" xlink:type="simple">TL4T</abbrev>
                  </bold>
                </td><td rowspan="1" colspan="1">
                  <bold>
                    <abbrev xmlns:xlink="http://www.w3.org/1999/xlink" xlink:title="Expanded subdigital lamellae on 4th finger" id="ABBRID0EMPBG" xlink:type="simple">FL4E</abbrev>
                  </bold>
                </td><td rowspan="1" colspan="1"><bold><abbrev xmlns:xlink="http://www.w3.org/1999/xlink" xlink:title="Unmodified subdigital lamellae on 4th finger" id="ABBRID0EVPBG" xlink:type="simple">FL4U</abbrev></bold>*</td><td rowspan="1" colspan="1"><bold><abbrev xmlns:xlink="http://www.w3.org/1999/xlink" xlink:title="Total subdigital lamellae 4th finger" id="ABBRID0E5PBG" xlink:type="simple">FL4T</abbrev></bold>*</td><td rowspan="1" colspan="1">
                  <bold>
                    <abbrev xmlns:xlink="http://www.w3.org/1999/xlink" xlink:title="Total enlarged femoral scales" id="ABBRID0EHQBG" xlink:type="simple">FS</abbrev>
                  </bold>
                </td><td rowspan="1" colspan="1"><bold><abbrev xmlns:xlink="http://www.w3.org/1999/xlink" xlink:title="Enlarged precloacal scales" id="ABBRID0EQQBG" xlink:type="simple">PCS</abbrev></bold>*</td><td rowspan="1" colspan="1"><bold><abbrev xmlns:xlink="http://www.w3.org/1999/xlink" xlink:title="Body bands" id="ABBRID0EZQBG" xlink:type="simple">BB</abbrev></bold>*</td><td rowspan="1" colspan="1"/></tr><tr><td rowspan="1" colspan="1">
                  <italic>
                    <tp:taxon-name><tp:taxon-name-part taxon-name-part-type="genus" reg="Cyrtodactylus">C.</tp:taxon-name-part><tp:taxon-name-part taxon-name-part-type="species" reg="brevipalmatus">brevipalmatus</tp:taxon-name-part></tp:taxon-name>
                  </italic>
                </td><td rowspan="1" colspan="1"/><td rowspan="1" colspan="1"/><td rowspan="1" colspan="1"/><td rowspan="1" colspan="1">&lt; 0.001</td><td rowspan="1" colspan="1">0.003</td><td rowspan="1" colspan="1"/><td rowspan="1" colspan="1"/><td rowspan="1" colspan="1"/><td rowspan="1" colspan="1"/><td rowspan="1" colspan="1">0.022</td><td rowspan="1" colspan="1"/><td rowspan="1" colspan="1"/><td rowspan="1" colspan="1">&lt; 0.001</td><td rowspan="1" colspan="1">0.05</td><td rowspan="1" colspan="1"/></tr><tr><td rowspan="1" colspan="1">
                  <italic>
                    <tp:taxon-name><tp:taxon-name-part taxon-name-part-type="genus" reg="Cyrtodactylus">C.</tp:taxon-name-part><tp:taxon-name-part taxon-name-part-type="species" reg="fluvicavus">fluvicavus</tp:taxon-name-part></tp:taxon-name>
                  </italic>
                </td><td rowspan="1" colspan="1"/><td rowspan="1" colspan="1"/><td rowspan="1" colspan="1">&lt; 0.001</td><td rowspan="1" colspan="1">&lt; 0.001</td><td rowspan="1" colspan="1"/><td rowspan="1" colspan="1"/><td rowspan="1" colspan="1"/><td rowspan="1" colspan="1"/><td rowspan="1" colspan="1"/><td rowspan="1" colspan="1">0.001</td><td rowspan="1" colspan="1">0.004</td><td rowspan="1" colspan="1">0.020</td><td rowspan="1" colspan="1"/><td rowspan="1" colspan="1"/><td rowspan="1" colspan="1"/></tr><tr><td rowspan="1" colspan="1">
                  <italic>
                    <tp:taxon-name><tp:taxon-name-part taxon-name-part-type="genus" reg="Cyrtodactylus">C.</tp:taxon-name-part><tp:taxon-name-part taxon-name-part-type="species" reg="interdigitalis">interdigitalis</tp:taxon-name-part></tp:taxon-name>
                  </italic>
                </td><td rowspan="1" colspan="1"/><td rowspan="1" colspan="1"/><td rowspan="1" colspan="1">0.003</td><td rowspan="1" colspan="1"/><td rowspan="1" colspan="1">&lt; 0.001</td><td rowspan="1" colspan="1">0.005</td><td rowspan="1" colspan="1"/><td rowspan="1" colspan="1"/><td rowspan="1" colspan="1">0.043</td><td rowspan="1" colspan="1"/><td rowspan="1" colspan="1">0.01</td><td rowspan="1" colspan="1"/><td rowspan="1" colspan="1"/><td rowspan="1" colspan="1">&lt; 0.001</td><td rowspan="1" colspan="1"/></tr><tr><td rowspan="1" colspan="1">
                  <italic>
                    <tp:taxon-name><tp:taxon-name-part taxon-name-part-type="genus" reg="Cyrtodactylus">C.</tp:taxon-name-part><tp:taxon-name-part taxon-name-part-type="species" reg="ngati">ngati</tp:taxon-name-part></tp:taxon-name>
                  </italic>
                </td><td rowspan="1" colspan="1">0.003</td><td rowspan="1" colspan="1"/><td rowspan="1" colspan="1">0.016</td><td rowspan="1" colspan="1">0.011</td><td rowspan="1" colspan="1"/><td rowspan="1" colspan="1"/><td rowspan="1" colspan="1"/><td rowspan="1" colspan="1">0.000</td><td rowspan="1" colspan="1">&lt; 0.001</td><td rowspan="1" colspan="1">&lt; 0.001</td><td rowspan="1" colspan="1"/><td rowspan="1" colspan="1"/><td rowspan="1" colspan="1">&lt; 0.001</td><td rowspan="1" colspan="1">&lt; 0.001</td><td rowspan="1" colspan="1"/></tr><tr><td rowspan="1" colspan="1"><italic><tp:taxon-name><tp:taxon-name-part taxon-name-part-type="genus" reg="Cyrtodactylus">C.</tp:taxon-name-part><tp:taxon-name-part taxon-name-part-type="species" reg="ngati">ngati</tp:taxon-name-part></tp:taxon-name></italic>3</td><td rowspan="1" colspan="1"/><td rowspan="1" colspan="1"/><td rowspan="1" colspan="1">0.001</td><td rowspan="1" colspan="1">0.042</td><td rowspan="1" colspan="1"/><td rowspan="1" colspan="1"/><td rowspan="1" colspan="1"/><td rowspan="1" colspan="1"/><td rowspan="1" colspan="1"/><td rowspan="1" colspan="1">&lt; 0.001</td><td rowspan="1" colspan="1">0.001</td><td rowspan="1" colspan="1"/><td rowspan="1" colspan="1"/><td rowspan="1" colspan="1"/><td rowspan="1" colspan="1"/></tr><tr><td rowspan="1" colspan="1">
                  <italic>
                    <tp:taxon-name><tp:taxon-name-part taxon-name-part-type="genus" reg="Cyrtodactylus">C.</tp:taxon-name-part><tp:taxon-name-part taxon-name-part-type="species" reg="rukhadeva">rukhadeva</tp:taxon-name-part></tp:taxon-name>
                  </italic>
                </td><td rowspan="1" colspan="1">0.029</td><td rowspan="1" colspan="1"/><td rowspan="1" colspan="1">&lt; 0.001</td><td rowspan="1" colspan="1"/><td rowspan="1" colspan="1">0.002</td><td rowspan="1" colspan="1"/><td rowspan="1" colspan="1"/><td rowspan="1" colspan="1"/><td rowspan="1" colspan="1"/><td rowspan="1" colspan="1"/><td rowspan="1" colspan="1"/><td rowspan="1" colspan="1"/><td rowspan="1" colspan="1"/><td rowspan="1" colspan="1">0.001</td><td rowspan="1" colspan="1"/></tr></tbody></table></table-wrap></tp:treatment-sec><ref-list><ref id="B3"><mixed-citation xmlns:xlink="http://www.w3.org/1999/xlink" xlink:type="simple"><person-group><name name-style="western"><surname>Chomdej</surname><given-names>S</given-names></name><name name-style="western"><surname>Pradit</surname><given-names>W</given-names></name><name name-style="western"><surname>Suwannapoom</surname><given-names>C</given-names></name><name name-style="western"><surname>Pawangkhanant</surname><given-names>P</given-names></name><name name-style="western"><surname>Nganvongpanit</surname><given-names>K</given-names></name><name name-style="western"><surname>Poyarkov</surname><given-names>NA</given-names></name><name name-style="western"><surname>Che</surname><given-names>J</given-names></name><name name-style="western"><surname>Gao</surname><given-names>Y</given-names></name><name name-style="western"><surname>Gong</surname><given-names>S</given-names></name></person-group> (<year>2021</year>) Phylogenetic analyses of distantly related clades of bent-toed geckos (genus <italic><tp:taxon-name><tp:taxon-name-part taxon-name-part-type="genus">Cyrtodactylus</tp:taxon-name-part></tp:taxon-name></italic>) reveal an unprecedented amount of cryptic diversity in northern and western Thailand. Scientific Reports 11(1): e2328. <ext-link xlink:href="10.1038/s41598-020-70640-8" ext-link-type="doi" xlink:type="simple">https://doi.org/10.1038/s41598-020-70640-8</ext-link></mixed-citation></ref><ref id="B10"><mixed-citation xmlns:xlink="http://www.w3.org/1999/xlink" xlink:type="simple"><person-group><name name-style="western"><surname>Grismer</surname><given-names>LL</given-names></name><name name-style="western"><surname>Rujirawan</surname><given-names>A</given-names></name><name name-style="western"><surname>Yodthong</surname><given-names>S</given-names></name><name name-style="western"><surname>Stuart</surname><given-names>BL</given-names></name><name name-style="western"><surname>Le</surname><given-names>MD</given-names></name><name name-style="western"><surname>Le</surname><given-names>DT</given-names></name><name name-style="western"><surname>Chuaynkern</surname><given-names>Y</given-names></name><name name-style="western"><surname>Wood Jr</surname><given-names>PL</given-names></name><name name-style="western"><surname>Aowphol</surname><given-names>A</given-names></name></person-group> (<year>2022b</year>) <article-title>The taxonomy and phylogeny of the <italic><tp:taxon-name><tp:taxon-name-part taxon-name-part-type="genus">Cyrtodactylus</tp:taxon-name-part><tp:taxon-name-part taxon-name-part-type="species">brevipalmatus</tp:taxon-name-part></tp:taxon-name></italic> group (<tp:taxon-name><tp:taxon-name-part taxon-name-part-type="order">Squamata</tp:taxon-name-part></tp:taxon-name>: <tp:taxon-name><tp:taxon-name-part taxon-name-part-type="family">Gekkonidae</tp:taxon-name-part></tp:taxon-name>) with emphasis on <italic><tp:taxon-name><tp:taxon-name-part taxon-name-part-type="genus">C.</tp:taxon-name-part><tp:taxon-name-part taxon-name-part-type="species">interdigitalis</tp:taxon-name-part></tp:taxon-name></italic> and <italic><tp:taxon-name><tp:taxon-name-part taxon-name-part-type="genus">C.</tp:taxon-name-part><tp:taxon-name-part taxon-name-part-type="species">ngati</tp:taxon-name-part></tp:taxon-name></italic>.</article-title><source>Vertebrate Zoology</source><volume>72</volume>: <fpage>245</fpage>–<lpage>269</lpage>. <ext-link xlink:href="10.3897/vz.72.e80615" ext-link-type="doi" xlink:type="simple">https://doi.org/10.3897/vz.72.e80615</ext-link></mixed-citation></ref><ref id="B11"><mixed-citation xmlns:xlink="http://www.w3.org/1999/xlink" xlink:type="simple"><person-group><name name-style="western"><surname>Grismer</surname><given-names>LL</given-names></name><name name-style="western"><surname>Aowphol</surname><given-names>A</given-names></name><name name-style="western"><surname>Yodthong</surname><given-names>S</given-names></name><name name-style="western"><surname>Ampai</surname><given-names>N</given-names></name><name name-style="western"><surname>Termprayoon</surname><given-names>K</given-names></name><name name-style="western"><surname>Aksornneam</surname><given-names>A</given-names></name><name name-style="western"><surname>Rujirawan</surname><given-names>A</given-names></name></person-group> (<year>2022c</year>) <article-title>Integrative taxonomy delimits and diagnoses cryptic arboreal species of the <italic><tp:taxon-name><tp:taxon-name-part taxon-name-part-type="genus">Cyrtodactylus</tp:taxon-name-part><tp:taxon-name-part taxon-name-part-type="species">brevipalmatus</tp:taxon-name-part></tp:taxon-name></italic> group (<tp:taxon-name><tp:taxon-name-part taxon-name-part-type="order">Squamata</tp:taxon-name-part></tp:taxon-name>, <tp:taxon-name><tp:taxon-name-part taxon-name-part-type="family">Gekkonidae</tp:taxon-name-part></tp:taxon-name>) with descriptions of four new species from Thailand.</article-title><source>ZooKeys</source><volume>1129</volume>: <fpage>109</fpage>–<lpage>162</lpage>. <ext-link xlink:href="10.3897/zookeys.1129.90535" ext-link-type="doi" xlink:type="simple">https://doi.org/10.3897/zookeys.1129.90535</ext-link></mixed-citation></ref></ref-list></tp:taxon-treatment>
