# Supplementary material for: ﻿A new species of the Cyrtodactylusbrevipalmatus group (Squamata, Gekkonidae) from the uplands of western Thailand
Source: Zookeys. 2023 Jan 19;1141:93–118. doi: 10.3897/zookeys.1141.97624 (PMC10207280; doi:10.3897/zookeys.1141.97624)
Supplement: Supplementary material 1 — Data frame for the multiple factor analysis of the putative species of the Cyrtodactylusbrevipalmatus group [file zookeys-1141-093_article-97624__-s001.xlsx]

## Sheet: Supplement tableS1_AR
Table S1. Data frame for the multiple factor analysis of the putative species of the Cyrtodactylus brevipalmatus group. Abbreviations are in the Materials and methods.
Species	SVL	AG	HumL	ForL	FemL	TibL	HL	HW	HD	ED	EE	ES	EN	IO	EL	IN	SL	IL	PVT	LRT	VS	VSM	TL4E	TL4U	TL4T	FL4E	FL4U	FL4T	FS	PCS	BB	DCT	VLF1	VLF2	TLcross	SC1	SC2	SC3
C. rukhadeva	1.87448	1.52808	0.979742	0.939332	1.06377	1.00854	1.29493	1.1463	0.937266	0.681708	0.781447	0.90048	0.773788	0.589525	0.0769961	0.327614	9	11	30	19	38	165	9	12	21	8	11	19	22	17	3	small	narrow	yes	square	absent	present	no
C. rukhadeva	1.85552	1.5185	1.04089	0.895304	1.08947	0.966458	1.28831	1.13578	0.942164	0.624362	0.797651	0.895428	0.768154	0.457239	0.00105004	0.329335	11	10	27	19	34	154	9	11	20	9	10	19	17	17	3	small	narrow	yes	square	absent	present	no
C. rukhadeva	1.85473	1.53655	0.925634	0.978292	1.04103	1.04577	1.30078	1.1556	0.932931	0.732453	0.767109	0.904951	0.778774	0.706582	0.144199	0.326091	9	11	30	20	43	152	9	11	18	8	9	17	16	13	3	small	narrow	yes	square	absent	present	no
C. rukhadeva	1.83467	1.45459	1.0037	0.960484	1.04902	1.00764	1.30894	1.1347	0.874688	0.700121	0.734804	0.885304	0.744165	0.683267	0.227432	0.323893	11	10	26	18	38	162	8	11	19	7	10	17	18	15	4	small	narrow	yes	square	absent	present	no
C. rukhadeva	1.85618	1.47243	0.913721	0.927577	1.03599	1.02624	1.29554	1.13969	0.948527	0.706694	0.789788	0.907457	0.77564	0.663367	0.168971	0.334664	13	10	28	19	36	158	9	13	22	8	11	17	18	15	4	small	narrow	yes	square	absent	present	no
C. rukhadeva	1.86676	1.47551	1.07536	0.939126	1.04853	1.02084	1.30684	1.15933	0.904229	0.753395	0.730259	0.911941	0.782588	0.727331	0.0517681	0.361805	13	10	27	18	37	157	9	12	21	8	10	18	16	14	4	small	narrow	yes	square	absent	present	no
C. rukhadeva	1.87703	1.47119	1.03437	0.999282	0.98831	1.04043	1.30742	1.1526	0.898754	0.715122	0.718925	0.924721	0.786525	0.713682	0.0988409	0.379402	11	10	27	18	37	159	10	12	22	8	10	18	14	13	4	small	narrow	yes	square	absent	present	no
C. rukhadeva	1.87315	1.4874	1.05572	0.959917	1.05993	1.02809	1.30101	1.09644	0.894292	0.683565	0.701938	0.890073	0.745177	0.722294	0.0661179	0.362412	12	10	30	19	39	168	9	15	14	8	12	20	13	15	3	small	narrow	yes	square	absent	present	no
C. rukhadeva	1.86475	1.4693	1.03304	0.95128	1.07195	1.02996	1.32108	1.13738	0.940638	0.733325	0.77644	0.922387	0.784369	0.726734	0.0540892	0.354672	13	11	30	19	34	160	10	13	23	8	12	20	13	15	3	small	narrow	yes	square	absent	present	no
C. rukhadeva	1.78873	1.48195	1.05076	0.966509	1.03194	1.0371	1.30667	1.13569	0.917399	0.720766	0.728734	0.918648	0.781581	0.727179	0.0374075	0.375872	12	10	26	19	35	161	10	13	23	8	12	20	14	14	5	small	narrow	yes	square	absent	present	no
C. sp.13	1.8038	1.4493	0.944125	0.944867	1.06794	1.00736	1.27249	1.11	0.906291	0.671461	0.748274	0.881277	0.759537	0.735222	0.153944	0.339532	12	10	34	18	37	159	9	12	21	8	11	19	18	14	3	small	narrow	yes	circular	absent	absent	no
C. sp.14	1.86279	1.4493	0.944077	0.944859	1.06793	1.00736	1.27249	1.10999	0.906296	0.671425	0.74824	0.881281	0.759543	0.735186	0.153947	0.339533	15	11	37	20	36	165	7	12	19	8	10	18	17	16	3	small	narrow	yes	circular	absent	absent	no
C. cf. ngati2	1.94002	1.59478	1.01316	1.02382	1.16749	1.10121	1.3379	1.15009	0.952215	0.716988	0.801583	0.935674	0.79909	0.647893	0.0276586	0.368525	9	10	32	24	36	166	8	10	18	7	9	16	15	13	3	small	narrow	yes	circular	present	absent	no
C. cf. ngati2	1.8902	1.59478	1.01319	1.02382	1.16749	1.10121	1.3379	1.15009	0.952226	0.717087	0.80158	0.935671	0.799088	0.648202	0.0276913	0.368556	12	12	29	19	35	165	10	10	20	9	10	19	15	13	3	small	narrow	yes	circular	present	absent	no
C. cf. ngati1	1.89182	1.5878	0.963695	1.031	1.1333	1.12425	1.33578	1.119	0.945342	0.845954	0.759661	0.963221	0.824315	0.729843	0.280381	0.494408	14	11	28	18	33	164	9	12	21	9	8	17	17	12	3	small	narrow	yes	circular	present	absent	no
C. ngati3	1.922	1.57897	0.936222	0.990585	1.11882	1.07885	1.32193	1.11635	0.944227	0.691102	0.80789	0.933354	0.799572	0.773662	0.0758175	0.416307	13	10	28	19	37	159	10	11	21	8	10	18	16	15	3	small	narrow	yes	circular	present	absent	no
C. ngati3	1.84658	1.57943	0.93718	0.981946	1.11916	1.08608	1.32502	1.11555	0.938342	0.692522	0.809451	0.936189	0.802083	0.783239	0.0688879	0.420402	13	9	27	18	36	166	10	11	21	8	10	18	17	13	4	small	narrow	yes	circular	present	absent	no
C. ngati3	1.86999	1.57739	0.932911	1.02044	1.11766	1.05386	1.31125	1.11911	0.964565	0.686193	0.802495	0.923557	0.790891	0.74056	0.0997657	0.402155	13	11	26	17	36	156	8	11	19	8	10	18	18	13	3	small	narrow	yes	circular	present	absent	no
C. ngati4	1.86782	1.50212	0.868927	1.01952	1.13234	1.06524	1.32645	1.10761	0.908285	0.719988	0.791094	0.938886	0.826923	0.748143	0.513117	0.432744	10	8	27	19	33	158	10	11	21	8	10	18	16	13	3	small	narrow	yes	circular	present	absent	no
C. interdigitalis	1.9095	1.49032	0.940834	0.987872	1.12022	1.08086	1.28362	1.11623	0.560266	0.689166	0.730352	0.884415	0.747286	0.655956	0.100873	0.290942	14	9	27	19	42	187	12	14	26	9	12	21	14	14	5	small	narrow	yes	circular	absent	present	yes
C. interdigitalis	1.8739	1.51966	1	1.01644	1.11286	1.06992	1.29216	1.12319	0.938499	0.735726	0.785017	0.886322	0.737506	0.665041	0.106154	0.333168	12	8	27	20	40	170	10	13	23	8	11	21	19	15	5	small	narrow	yes	circular	absent	present	yes
C. interdigitalis	1.8952	1.48275	1.01341	1.02011	1.07478	1.08598	1.31271	1.13145	0.960263	0.749306	0.781292	0.936774	0.814493	0.725093	0.172856	0.375362	11	8	24	19	42	187	10	12	22	9	12	21	19	13	5	small	narrow	yes	circular	absent	present	yes
C. interdigitalis	1.77597	1.49103	0.973878	1.00282	1.10301	1.08142	1.29509	1.12252	0.748492	0.71626	0.755082	0.903484	0.770333	0.681904	0.127401	0.326268	12	7	23	19	43	178	11	14	23	9	13	22	19	19	5	small	narrow	yes	circular	absent	present	yes
C. sp.11	1.83315	1.53307	1.01206	0.993718	1.12888	1.09422	1.30301	1.13788	0.752568	0.704882	0.783798	0.917516	0.779217	0.612665	0.0769693	0.354034	8	9	30	18	34	160	9	10	19	10	9	19	17	13	3	large	wide	yes	square	absent	absent	no
C. ngati	1.82282	1.47045	0.914044	0.985915	1.0607	1.05322	1.3099	1.08505	0.843845	0.557489	0.765892	0.857332	0.807867	0.747343	-0.125796	0.429405	10	9	39	18	38	168	8	11	13	16	9	15	20	13	6	small	narrow	no	circular	present	absent	no
C. ngati	1.83315	1.47322	0.90701	0.998012	1.0607	1.04354	1.30903	1.08056	0.859613	0.614787	0.740141	0.882406	0.800976	0.73247	-0.094315	0.416568	10	9	40	18	36	164	10	10	16	16	9	15	17	13	6	small	narrow	no	circular	present	absent	no
C. ngati	1.84073	1.47016	0.914799	0.984616	1.0607	1.05426	1.31	1.08553	0.842151	0.551333	0.768658	0.854638	0.808607	0.748941	-0.129178	0.430784	10	9	38	17	35	178	9	11	17	17	9	18	19	13	6	small	narrow	no	circular	present	absent	no
C. brevipalmatus	1.83759	1.52399	0.976758	0.977295	1.05667	1.02548	1.27883	1.10341	0.893718	0.705977	0.742793	0.859952	0.745828	0.730206	-0.0200239	0.252131	11	8	39	15	38	176	7	13	20	8	9	17	16	7	4	small	narrow	no	circular	present	absent	no
C. brevipalmatus	1.85003	1.46871	0.949265	0.956031	1.05716	1.01155	1.27265	1.10695	0.862827	0.633972	0.745747	0.863005	0.713112	0.667899	0.107701	0.363829	12	10	37	16	38	170	8	11	19	8	11	19	10	7	6	small	narrow	no	circular	present	absent	no
C. brevipalmatus	1.80686	1.51498	0.915803	0.972672	1.08928	1.07068	1.28729	1.11169	0.892712	0.646196	0.706803	0.856878	0.702951	0.674875	0.0668126	0.334203	10	9	38	17	38	182	9	11	20	8	10	18	11	7	3	small	narrow	no	circular	present	absent	no
C. brevipalmatus	1.81921	1.48721	0.983578	0.918768	1.07436	1.00203	1.25452	1.09674	0.86488	0.727854	0.761305	0.847167	0.727862	0.621957	0.127721	0.316544	14	11	29	16	36	154	8	11	19	7	10	17	16	8	5	small	narrow	no	circular	present	absent	no
C. brevipalmatus	1.80475	1.46379	0.991078	0.965653	1.02419	0.971474	1.26846	1.10255	0.858453	0.653773	0.774516	0.869952	0.742671	0.718285	0.0455667	0.319352	12	11	23	14	39	160	8	12	20	8	10	18	14	7	5	small	narrow	no	circular	absent	absent	no
C. kochangensis	1.84652	1.50244	1.02403	0.938997	1.08469	1.07939	1.26953	1.09157	0.901781	0.723552	0.696338	0.884406	0.747047	0.604526	0.117542	0.357519	12	10	29	19	34	159	8	13	21	8	12	20	14	16	5	large	wide	no	square	absent	absent	no
C. kochangensis	1.77851	1.50558	0.995627	0.954141	1.05369	1.01549	1.30349	1.14084	0.91162	0.690211	0.760533	0.91336	0.783453	0.684	0.0467128	0.362565	13	9	38	19	35	172	9	12	21	8	10	18	14	16	5	large	wide	no	square	absent	absent	no
C. fluvicavus	1.85733	1.52547	0.943324	1.01213	1.09627	1.02434	1.31127	1.12636	0.908295	0.698396	0.770218	0.918187	0.791793	0.73192	0.175462	0.379969	13	10	27	17	37	154	10	12	22	8	10	18	9	14	2	small	narrow	no	circular	present	absent	no
C. fluvicavus	1.86034	1.51908	0.952835	1.01742	1.11385	1.04793	1.30062	1.14215	0.928401	0.695895	0.809517	0.924646	0.809707	0.737824	0.142759	0.360433	12	10	28	17	34	155	9	11	20	8	10	18	11	15	2	small	narrow	no	circular	present	absent	no
C. fluvicavus	1.84261	1.52288	0.977811	1.0355	1.10991	1.02815	1.30425	1.12569	0.922944	0.701872	0.768774	0.931937	0.783028	0.733918	0.243243	0.402859	13	10	27	14	33	155	9	10	19	8	10	18	11	14	2	small	narrow	no	circular	present	absent	no
C. fluvicavus	1.83506	1.51014	0.939344	1.02634	1.15033	1.02571	1.31824	1.13716	0.903573	0.690058	0.78327	0.936363	0.804059	0.722402	0.165809	0.369294	12	10	27	16	30	172	9	12	21	8	11	19	12	15	2	small	narrow	no	circular	present	absent	no
C. fluvicavus	1.88536	1.51517	0.951767	1.01603	1.12262	1.0092	1.30632	1.14229	0.900574	0.683676	0.758933	0.926699	0.794627	0.728456	0.229089	0.351662	12	10	28	17	36	164	11	11	22	7	10	17	11	14	3	small	narrow	no	circular	present	absent	no
C. fluvicavus	1.81757	1.53508	0.940691	0.984339	1.09689	1.02758	1.29675	1.15598	0.902859	0.685726	0.768312	0.91379	0.782093	0.725819	0.239747	0.375425	13	10	26	18	37	175	10	15	25	9	9	18	11	15	2	small	narrow	no	circular	present	absent	no
C. fluvicavus	1.89321	1.53474	0.942912	0.99613	1.10915	1.03896	1.30289	1.14819	0.909006	0.693854	0.779305	0.921262	0.781189	0.723065	0.221936	0.402157	12	10	28	16	39	170	9	13	22	7	10	17	12	15	2	small	narrow	no	circular	present	absent	no
Cyrtodactylus thongphaphumensis sp. nov.	1.86392	1.54205	0.924559	0.977755	1.10746	1.02135	1.29913	1.16166	0.892374	0.699204	0.771144	0.897845	0.778399	0.732698	0.0413178	0.361987	12	8	35	21	34	173	10	12	22	8	12	20	12	17	2	large	wide	no	square	present	absent	no
Cyrtodactylus thongphaphumensis sp. nov.	1.86629	1.52769	0.855827	0.95887	1.06309	1.00347	1.31863	1.15378	0.884984	0.706312	0.769281	0.928247	0.783994	0.738725	0.176494	0.378815	13	9	33	19	33	158	10	14	24	7	12	19	16	15	2	large	wide	no	square	present	absent	no
Cyrtodactylus thongphaphumensis sp. nov.	1.86747	1.54501	0.951849	0.963515	1.08774	1.02394	1.30079	1.19342	0.895231	0.69697	0.775652	0.895764	0.776027	0.760823	0.176732	0.340202	13	10	34	20	33	156	10	13	23	7	12	19	16	15	2	large	wide	no	square	present	absent	no
Cyrtodactylus thongphaphumensis sp. nov.	1.86451	1.52606	0.954075	0.991207	1.09676	1.02521	1.30086	1.14284	0.886323	0.69883	0.770677	0.897497	0.763279	0.74018	0.0792261	0.300875	14	11	36	20	34	166	8	12	20	8	11	19	15	15	2	large	wide	no	square	present	absent	no
Cyrtodactylus thongphaphumensis sp. nov.	1.80889	1.52449	0.899048	0.968546	1.07524	1.01935	1.28743	1.15037	0.886854	0.716102	0.76783	0.8958	0.769415	0.735597	0.0680068	0.339728	13	9	38	21	30	159	10	13	23	8	12	20	16	15	2	large	wide	no	square	present	absent	yes
Cyrtodactylus thongphaphumensis sp. nov.	1.88423	1.54431	0.888076	0.998288	1.12311	1.03679	1.29455	1.15178	0.898785	0.735641	0.769654	0.902125	0.772005	0.739534	0.00402186	0.3478	14	10	36	21	33	159	8	12	20	8	12	20	15	15	3	large	wide	no	square	present	absent	no
Cyrtodactylus thongphaphumensis sp. nov.	1.88423	1.49607	0.893471	0.932786	1.01982	0.991463	1.27047	1.14283	0.877066	0.711729	0.762475	0.885938	0.764827	0.731848	0.0832031	0.328495	13	10	32	19	32	150	9	12	21	8	11	19	13	15	2	large	wide	no	square	present	absent	no
Cyrtodactylus thongphaphumensis sp. nov.	1.8704	1.53762	0.929894	0.990701	1.09274	1.05429	1.2964	1.14445	0.876205	0.686348	0.773344	0.894042	0.766766	0.719264	0.115177	0.338151	13	10	32	19	33	169	9	13	22	8	12	20	16	15	2	large	wide	no	square	present	absent	no
C. rivularis	1.83315	1.53957	0.895451	0.981048	1.03346	1.03564	1.30045	1.15513	0.923815	0.760927	0.821211	0.91484	0.776231	0.772388	0.0620567	0.3287	13	10	34	18	37	166	9	13	22	8	12	20	16	15	4	large	wide	yes	square	absent	present	no
C. rivularis	1.86864	1.52561	0.893233	0.970821	1.04357	1.02884	1.29309	1.15714	0.905378	0.750994	0.787895	0.907335	0.770402	0.737142	0.0353432	0.351018	13	11	34	20	34	160	9	13	22	8	11	19	16	15	3	large	wide	yes	square	absent	present	no
C. uthaiensis	1.76418	1.79908	0.95	0.992131	1.08698	1.0186	1.27658	1.10206	0.764078	0.724707	0.743453	0.878264	0.751784	0.678701	0.18768	0.316946	15	11	35	17	36	159	8	12	20	7	11	18	16	14	6	large	wide	no	circular	present	absent	yes
